# Supplementary material for: Blood leukocyte transcriptional modules and differentially expressed genes associated with disease severity and age in COVID-19 patients
Source: Sci Rep. 2023 Jan 17;13:898. doi: 10.1038/s41598-023-28227-6 (PMC9844197; doi:10.1038/s41598-023-28227-6)
Supplement: Supplementary file 1 — Supplementary Information. [file 41598_2023_28227_MOESM1_ESM.zip]

Archive with 7 entries (4 files):
- Supplementary information_Bando et al_Rev/
- Supplementary information_Bando et al_Rev/Supplementary information_Bando et al-Rev.docx
- __MACOSX/
- __MACOSX/Supplementary information_Bando et al_Rev/
- __MACOSX/Supplementary information_Bando et al_Rev/._Supplementary information_Bando et al-Rev.docx
- Supplementary information_Bando et al_Rev/Supplementary Tables_Bando et al-Rev.xlsx
- __MACOSX/Supplementary information_Bando et al_Rev/._Supplementary Tables_Bando et al-Rev.xlsx
