# Supplementary material for: Blood leukocyte transcriptional modules and differentially expressed genes associated with disease severity and age in COVID-19 patients
Source: Sci Rep. 2023 Jan 17;13:898. doi: 10.1038/s41598-023-28227-6 (PMC9844197; doi:10.1038/s41598-023-28227-6)
Supplement: Supplementary file 1 — Supplementary Information. [file 41598_2023_28227_MOESM1_ESM.zip › Supplementary information_Bando et al_Rev/Supplementary Tables_Bando et al-Rev.xlsx]

## Sheet: Title page
Blood Leukocyte Transcriptional Modules and Differentially Expressed Genes Associated with Disease Severity and Age in COVID-19 Patients
Silvia Y. Bando 1#, Fernanda B. Bertonha 1#, Sandra E. Vieira 1#, Danielle B. L. de Oliveira 2,3, Vanessa N. Chalup 3, Edison L. Durigon 3, Patricia Palmeira 1, Ana Cristina P. Curi 1, Caroline S. Faria 4, Leila Antonangelo 4, Gerhard da P. Lauterbach 5, Fabiane A Regalio 6, Roberto M. Cesar Jr 7, and Carlos A. Moreira-Filho1,*
1 Department of Pediatrics, Faculdade de Medicina da Universidade de São Paulo, São Paulo, SP, 05403-900, Brazil.
2 Instituto Israelita de Ensino e Pesquisa Albert Einstein, Hospital Israelita Albert Einstein, São Paulo, SP, 01310-200, Brazil.
3 Department of Microbiology, Laboratory of Clinical and Molecular Virology, Institute of Biomedical Sciences, Universidade de São Paulo, São Paulo, SP, 05508-040, Brazil.
4 Laboratório de Investigação Médica (LIM03), Hospital das Clínicas, Faculdade de Medicina da Universidade de São Paulo, São Paulo, SP, 01246-903, Brazil
5 Department of Internal Medicine, Faculdade de Medicina da Universidade de São Paulo, São Paulo, SP, 01246-903, Brazil.
6 Divisão de Anestesia, Hospital das Clínicas da Faculdade de Medicina da Universidade de São Paulo, São Paulo, SP, 01246-903, Brazil.
7 Department of Computer Science, Instituto de Matemática e Estatística da Universidade de São Paulo, SP, 05508-040, Brazil.
* Correspondence: cmoreira@usp.br; Tel.: +55-11-97601-5087; +351-919-489-835
# SYB, FBB and SEV contributed equally to this work
Supplementary Tables S1-S2
Supplementary Tables S6-S10

## Sheet: Table_S1
Table S1. Clinical and demographic data of the 121 patients
	Patient ID	Sex	Age (months)	Age (yrs)	Comorbidities
Severe group
	C018	Female	0	0	Preterm
	C107	Female	1.1	0.0916667	Preterm
	C083	Male	1.13333	0.0944444	Neonate
	C126	Male	1.26667	0.105556	No
	C001	Male	1.9	0.158333	No
	C068	Female	4.6	0.383333	SAH;Obesity
	C020	Female	98.5667	8.21389	No
Subgroup A	C097	Male	129.9	10.825	Pneumopathy
	C098	Male	174.667	14.5556	No
	C110	Female	296.8	24.7333	Obesity
	C162	Male	361.8	30.15	Obesity
	C075	Male	412.767	34.3972	No
	C017	Male	428.033	35.6694	No
	C103	Female	437.367	36.4472	Obesity
	C057	Male	453.033	37.7528	Obesity
	C104	Male	459.767	38.3139	Obesity
	C014	Male	462.867	38.5722	Cardiopathy;SAH;DM;Obesity;Drug addiction
	C078	Male	466.833	38.9028	SAH;Obesity
	C016	Male	468.7	39.0583	Obesity
Subgroup B	C080	Female	495.9	41.325	Obesity
	C128	Female	503.2	41.9333	Obesity
	C004	Male	520.833	43.4028	SAH;DM;Obesity
	C065	Female	556.1	46.3417	SAH;Obesity
	C005	Male	569.533	47.4611	SAH;DM;Obesity
	C070	Male	580.267	48.3556	SAH;Talassemia
	C003	Male	586.767	48.8972	SAH;Cardiopathy
	C132	Female	587.133	48.9278	SAH;DM;Obesity
	C027V	Male	590	49.1667	No
	C109	Male	594.267	49.5222	SAH;DM;Obesity
	C172	Male	595.1	49.5917	DM;Obesity
	C096	Male	597.267	49.7722	DM;Obesity;Cardiopathy
	C141	Female	606.333	50.5278	SAH;Obesity
	C081	Female	617.267	51.4389	SAH;Obesity
	C127	Male	648.1	54.0083	DM;Obesity;Cardiopathy;Nephropathy
	C077	Male	651.833	54.3194	SAH;DM;Obesity
	C129	Female	654.4	54.5333	DM;Obesity
	C131	Female	665.667	55.4722	Obesity;Cancer
	C108	Female	668.867	55.7389	DM;Obesity
	C133	Male	684.033	57.0028	DM
	C056	Male	710.7	59.225	SAH
	C105	Female	730.733	60.8944	SAH;Obesity;Pneumopathy
	C092V	Male	750	62.5	SAH;DM
	C066	Male	750.8	62.5667	No
	C153	Male	758.1	63.175	SAH;Asperger
	C015	Female	764.733	63.7278	SAH;Obesity
	C154	Male	773.2	64.4333	SAH;Obesity
	C106	Female	777.433	64.7861	SAH;DM;Obesity;Nephropathy
	C040	Male	792.867	66.0722	Cardiopathy;Obesity
	C076	Female	811.567	67.6306	SAH;DM
	C134	Female	820.7	68.3917	Cardiopathy;SAH;DM
	C039	Female	838.4	69.8667	SAH;Obesity
	C019	Male	864.1	72.0083	SAH
	C002	Female	870.9	72.575	SAH;DM;Obesity
	C069	Male	873.433	72.7861	SAH;Obesity;Cardiopathy
	C067	Male	894.967	74.5806	SAH;DM;Obesity;Pneumopathy
	C041	Female	900.067	75.0056	Epilepsy
	C079	Male	913.567	76.1306	SAH;Cardiopathy
	C082	Male	976.7	81.3917	SAH
Mild group
	C146	Male	8	0	No
	C150	Female	28	2	No
	C165	Female	55	5	No
	C062	Male	66	6	Cerebral palsy (mild)
	C144	Male	85	7	No
Subgroup C	C152	Female	118	10	No
	C140	Female	127	11	No
	C171	Female	128	11	Asthma
	C164	Female	152	13	No
	C178	Female	168	14	No
	C122	Male	181	15	Cardiopathy
	C048	Male	202	17	No
	C094	Female	207	17	No
	C008A	Female	218	18	No
	C086	Male	225	19	Obesity
	C002A	Male	278	23	No
	C088	Male	297	25	No
	C026V	Female	300	25	No
	C174	Female	311	26	No
	C053	Female	313	26	Hypercholesterolemia
	C047	Female	314	26	No
	C142	Female	350	29	No
	C022V	Female	357	30	No
	C013	Female	359	30	No
	C055	Female	367	31	No
	C052	Male	375	31	No
	C138	Female	377	31	No
	C125	Male	394	33	No
	C124	Female	397	33	No
	C017B	Male	406	34	No
	C137	Male	414	35	No
	C143	Female	430	36	Obesity;Asthma
	C071	Female	435	36	No
	C149	Male	439	14.6333	No
	C091	Female	440	37	No
	C163	Female	444	37	No
	C072	Male	448	37	SAH
	C006A	Female	473	39	No
	C054	Female	473	39	No
	C090	Female	485	40	No
	C021V	Male	486	40	No
Subgroup D	C121	Female	492	41	Cardiopathy
	C060V-2	Male	494	41	No
	C032V	Female	497	41	No
	C120	Male	497	41	No
	C169	Female	502	42	No
	C148	Female	507	42	No
	C044	Male	514	43	No
	C001A	Male	527	44	No
	C179	Male	600	50	No
	C099V	Female	627	52	No
	C087	Female	632	53	SAH;DM;Obesity;Rheumatoid
	C073	Female	663	55	No
	C049	Female	687	57	SAH;DM;Hyperlipidemia
	C036V	Female	708	59	SAH;DM;Immunodeficiency diseases
	C166	Female	708	59	No
	C130	Female	724	24.1333	SAH;DM;Multiple sclerosis;Cancer
	C118	Male	771	64	No
	C029V	Male	772	64	Pneumopathy
	C051	Male	862	72	No
	C084	Female	878	73	SAH;DM
	C045	Male	884	74	SAH;Hyperlipidemia
	C085	Male	957	80	SAH

## Sheet: Table_S2
Table S2. Clinical and demographic data of the patients included in the transcriptomic analyses
										WBCb			RBC				Cytokynes
Group	Patient ID	Gender	Age (yrs)	Race	Comorbiditya	Antiviral drugs	Antibiotics	Corticosteroids	Anti-SAH	S-Neutrophils	I-Neurophils	Lymphocytes	Erythrocytes	Hemoglobin	Hematocrit	Platelets	IL-2 pg/ml	IL-4 pg/ml	IL-6 pg/ml	IL-10 pg/ml	IFN pg/ml	Hospital stay (days)	Blood sample collection after symptom onset (days)
Severe	C097	Male	10.825	White	No	No	No	Yes	No	High	Low	Low	Normal	Normal	Normal	Normal	2.73404	0.769781	1.0135	0.330066	0	3	4
	C098	Male	14.5556	White	Pneumopathy	No	Yes	No	No	High	High	Low	Normal	Normal	Normal	Low	0	1.31825	4.31799	1.50592	0.16415	1	4
	C110	Female	24.7333	White	Obesity	No	No	No	No	High	Low	Normal	Normal	Normal	Normal	Normal	0.602922	ND	4.45069	2.01049	0.201824	2	14
	C103	Female	36.4472	White	Obesity	No	Yes	No	No	High	Low	Normal	Normal	Normal	Normal	Normal	0	ND	17.3768	5.26215	0.455094	9	10
	C104	Male	38.3139	Mixed	Obesity	No	Yes	Yes	No	Normal	Low	Normal	Normal	High	Normal	Normal	ND	ND	3.24921	1.31619	0.0514454	5	17
	C080	Female	41.325	White	Obesity	No	Yes	Yes	No	High	Low	Low	Normal	Normal	Normal	Normal	0.556543	0.213979	1.2067	0.161862	0	9	16
	C003*	Male	48.8972	White	SAH; Cardiopathy	Yes	Yes	No	Yes	Normal	Low	Low	Normal	Normal	Low	High	0.170878	ND	4.41227	0.495099	ND	2	10
	C077	Male	54.3194	White	Obesity; SAH; DM	No	Yes	No	No	High	Low	Low	Normal	Normal	Normal	Normal	3.58843	ND	8.10348	1.33402	ND	9	14
	C129	Female	54.5333	Mixed	Obesity; DM	No	Yes	Yes	No	High	Low	Low	Normal	Normal	Normal	Normal	0.0463786	ND	1.94326	0.383357	0.0514454	7	14
	C108	Female	55.7389	White	Obesity; DM	No	Yes	No	No	High	Low	Low	Normal	Normal	Normal	High	ND	0.111269	5.08821	0.161862	0.0989335	4	18
	C092	Male	62.5	Mixed	SAH; DM	No	No	No	No	High	High	Low	Normal	Low	Low	Normal	6.82432	6.84095	74.7448	25.7782	0.201824	Not informed	10
Mild	C152	Female	9.83333	White	No	No	No	No	No	Low	Low	High	High	Normal	High	Normal	0.278272	ND	2.67459	0.600592	ND		27
	C122	Male	15.0833	White	Cardiopathy	No	Yes	No	No	Normal	Low	Normal	Normal	Normal	Normal	Normal	ND	0.111269	1.54625	0.327983	0		Unknown
	C048	Male	16.8333	Mixed	No	No	No	No	No	Normal	Low	Normal	Normal	High	Normal	Normal	ND	ND	0.980505	0.526042	ND		4
	C143	Female	35.8333	White	Obesity	No	No	No	No	Normal	Low	Normal	Normal	Normal	Normal	Normal	0.139136	ND	1.54625	0.545218	ND		4
	C071	Female	36.25	White	No	No	No	No	No	Normal	Low	High	Normal	High	Normal	Normal	0.341755	0.394513	0.791946	0.195977	0.0410375		10
	C149	Male	36.5833	White	No	No	Yes	Yes	No	Normal	Low	Normal	Normal	Normal	Normal	Normal	0.0463786	0.213979	2.57012	0.600592	ND		10
	C072	Male	37.3333	White	SAH	No	No	No	No	Normal	Low	High	Normal	Normal	Normal	Normal	0.170878	1.7705	0.598673	0.330066	0.579654		10
	C121	Female	41	White	Cardioptahy	No	Yes	Yes	No	Normal	Low	Normal	Normal	Normal	Normal	Normal	0.371029	ND	0.538053	0.43873	0.150379		10
	C148	Female	42.25	Mixed	No	No	No	No	No	Normal	Low	Normal	Normal	High	Normal	Normal	0.417408	0.547785	1.2067	0.110747	ND		10
	C044	Male	42.8333	Mixed	No	No	No	No	No	Normal	Normal	Low	Normal	Normal	Normal	Normal	ND	ND	3.6109	0.66357	ND		4
	C049	Female	57.25	White	SAH; DM	No	No	No	Yes	Low	Low	High	Normal	Normal	Normal	Normal	2.39229	ND	7.12921	1.84974	0.0410375		4
	C118	Male	64.25	White	No	No	No	No	No	Normal	Low	Normal	Normal	High	Normal	Normal	ND	ND	1.83878	0.43873	0		Unknown
aComorbidities: SAH, Systemic Arterial Hypertension; DM, Diabetes mellitus
bSegmented- (S) or immature- (I) neutrophils
WBC: White Blood Cells; RBC: Red Blood Cells; yrs: years; ND: Not determined
*Sample considered as outlier by WGCNA

## Sheet: Table_S6
Table S6. Enrichment analyses for the yellow module. The terms that appear in the histogram (Figure 2a) are in bold. In bold, HH genes
Term (KEGG-2021)	Nº genes	Adjusted p-value	Odds Ratio	Genes
Endocytosis	17	0.00865459	3.01982	SH3GLB1;ACTR3;GIT2;PDCD6IP;VPS4B;VPS26A;SNX3;RAB31;ARPC2;CHMP1B;CAPZA2;CHMP2B;CHMP2A;STAM2;SNX6;HSPA1A;CHMP5
Salmonella infection	16	0.0133642	2.86069	ACTR3;MAP2K1;IL18;TXN;NLRC4;TUBA1C;TUBA1B;ARPC2;PIK3CA;CASP4;CASP1;FLNA;MAPK1;KPNA4;TLR4;ACTR10
Tuberculosis	14	0.00865459	3.51043	CAMK2D;CEBPB;IFNGR1;SPHK1;IL18;RFXANK;CASP9;CLEC7A;LAMP2;ATP6V1H;MAPK1;JAK2;FCGR2B;TLR4
Pathogenic Escherichia coli infection	14	0.0131012	3.18153	ACTR3;RAB1A;ROCK1;IL18;CASP9;GNA13;TUBA1C;TUBA1B;ARPC2;CASP4;CASP1;FAS;MAPK1;TLR4
Yersinia infection	12	0.00865459	3.98719	ACTR3;GIT2;MAP2K1;ARPC2;PIK3CA;ROCK1;CASP1;IL18;MAPK1;NLRC4;TLR4;VAV1
Necroptosis	12	0.013759	3.38662	CAMK2D;IFNGR1;CHMP1B;VPS4B;CHMP2B;CHMP2A;CASP1;FAS;JAK2;GLUL;TLR4;CHMP5
Autophagy	11	0.013759	3.61798	SH3GLB1;RAB1A;MAP2K1;PIK3CA;ATG16L1;LAMP2;PTEN;MAPK1;PRKCQ;WIPI1;NRBF2
HIF-1 signaling pathway	10	0.0131012	4.18298	EGLN1;MAP2K1;LDHA;CAMK2D;PIK3CA;IFNGR1;CUL2;MAPK1;TLR4;LDHAL6A
Legionellosis	9	0.00206592	7.76848	CASP9;RAB1A;SAR1B;CASP1;IL18;NLRC4;TLR4;CLK4;HSPA1A
Fc gamma R-mediated phagocytosis	9	0.0141159	4.22865	LYN;ACTR3;MAP2K1;ARPC2;PIK3CA;SPHK1;MAPK1;FCGR2B;VAV1
PD-L1 expression and PD-1 checkpoint pathway in cancer	8	0.0318678	4.07643	MAP2K1;PIK3CA;IFNGR1;PTEN;MAPK1;PRKCQ;JAK2;TLR4
Term (Reactome-2016)	Nº genes	Adjusted p-value	Odds Ratio	Genes
Metabolism Homo sapiens R-HSA-1430728	68	0.0172382	1.58985	PTEN;ETFA;NUDT5;DHTKD1;PSMD9;MED11;SPTLC1;IMPA1;NAMPT;PDK3;UPP1;ACAA1;GYG1;LBR;GLUL;PGM1;CSGALNACT1;GPX1;GSTO2;ELOVL5;SPHK1;TALDO1;CTPS2;AMPD3;PHKA2;SDHB;HADHB;COX7A2L;LMBRD1;RRM2B;PIK3CA;TST;B3GNT2;FAR1;TKT;POM121;OAT;SMARCD3;NDUFB6;SAR1B;INSIG2;NDUFB3;MGST1;ABHD5;TXN;HSD17B11;LDHA;CYB5R4;GNG10;RAP1A;GNG5;ALOX5;ST3GAL6;DECR1;COQ7;PSMB8;PSMB9;SULT1B1;MLXIPL;HAL;TMLHE;VAPA;IMPDH1;LPCAT3;LPCAT2;GNB…
Immune System Homo sapiens R-HSA-168256	56	0.0301969	1.60091	EIF4E3;RNF14;EIF4A3;PTEN;UBE2D1;CASP9;PSMD9;HERC4;CASP4;CASP1;KPNA4;JAK2;ATP6V1E1;B2M;ACTR3;MAP2K1;ATP6V0E1;IFNGR1;IL18;VAV1;APBB1IP;RNF144B;RNF126;CLEC4D;PIK3CA;TAX1BP1;RAPGEF2;PRKCQ;TLR10;CD46;TLR4;POM121;CAMK2D;SAR1B;CUL2;NLRC4;TXN;RCHY1;FYB;RAP1A;CLEC7A;S100A12;ATP6V1H;MAPK1;RNF130;LYN;UBE2G1;UBE2A;PSMB8;PSMB9;GZMM;ARPC2;CAPZA2;ASB7;OSBPL1A;FCGR2B
Metabolism of proteins Homo sapiens R-HSA-392499	43	0.0201965	1.76872	RAB1A;COPB2;POM121;PCNA;HIST1H2BJ;SAR1B;CETN2;HIST1H2BK;TXN;NPL;PCMT1;TUBA1C;EXOSC6;TUBA1B;C1GALT1C1;GNG10;CHCHD2;HIST1H3A;GRPEL1;MAN2A2;GNG5;DPH3;HIST1H2AD;ST3GAL6;B2M;HIST1H2AC;TRAPPC3;SLC35A1;MTX2;H2AFZ;SPHK1;GALNT1;TBCD;RAB27A;WIPI1;RANGAP1;MSRA;PDCL;B3GNT2;GNB3;TPP1;FKBP9;PIGF
Innate Immune System Homo sapiens R-HSA-168249	33	0.0405529	1.79213	CAMK2D;PTEN;UBE2D1;NLRC4;TXN;CASP9;PSMD9;RAP1A;CLEC7A;CASP4;CASP1;S100A12;MAPK1;JAK2;B2M;LYN;ACTR3;MAP2K1;PSMB8;VAV1;PSMB9;APBB1IP;GZMM;CLEC4D;ARPC2;PIK3CA;CAPZA2;TAX1BP1;RAPGEF2;PRKCQ;TLR10;CD46;TLR4
Cellular responses to stress Homo sapiens R-HSA-2262752	27	0.000249993	3.3699	POM121;CEBPB;CAMK2D;HIST1H2BJ;CUL2;HIST1H2BK;UBE2D1;TXN;ETS2;PRDX3;MAP1LC3B;HIST1H3A;BAG1;HIST1H2AD;MAPK1;NBN;HIST1H2AC;EGLN1;GPX1;HSBP1;H2AFZ;WIPI1;TFDP1;ATG16L1;CHMP2B;CHMP2A;HSPA1A
Vesicle-mediated transport Homo sapiens R-HSA-5653656	25	0.0138712	2.24674	RAB1A;COPB2;SAR1B;VPS4B;SNAP23;MAN2A2;STX6;KIF1B;AP3S1;APOL1;RAB6A;YWHAH;TRAPPC3;SNAPIN;SORT1;GALNT1;VAMP7;CHMP2B;RAB18;YIPF6;CHMP2A;STAM2;RHOQ;PICALM;CHMP5
Hemostasis Homo sapiens R-HSA-109582	25	0.0392804	1.98468	LGALS3BP;CD63;PRCP;GNA13;GNG10;RAP1A;HIST1H3A;GNG5;LAMP2;MFN2;FLNA;MAPK1;KIF1B;CD58;JAK2;LYN;SRGN;CBX5;VAV1;APBB1IP;PIK3CA;CAPZA2;GNB3;PRKCQ;CD47
Membrane Trafficking Homo sapiens R-HSA-199991	24	0.0114303	2.54745	TRAPPC3;RAB1A;COPB2;SNAPIN;SAR1B;SORT1;VPS4B;GALNT1;SNAP23;VAMP7;MAN2A2;CHMP2B;STX6;RAB18;YIPF6;CHMP2A;KIF1B;AP3S1;RAB6A;STAM2;RHOQ;PICALM;YWHAH;CHMP5
Signaling by Wnt Homo sapiens R-HSA-195721	19	0.0114303	2.88008	HIST1H2BJ;H2AFZ;HIST1H2BK;KREMEN1;SCRIB;VPS26A;KLHL12;PSMB8;PSMB9;SNX3;PSMD9;FRAT1;GNG10;HIST1H3A;GNG5;HIST1H2AD;GNB3;TMED5;HIST1H2AC
Platelet activation, signaling and aggregation Homo sapiens R-HSA-76002	17	0.0114303	3.00687	LYN;LGALS3BP;SRGN;CD63;VAV1;APBB1IP;GNA13;GNG10;RAP1A;PIK3CA;GNG5;LAMP2;FLNA;GNB3;MAPK1;PRKCQ;JAK2
RHO GTPase Effectors Homo sapiens R-HSA-195258	17	0.0114303	2.98129	ACTR3;ROCK1;HIST1H2BJ;H2AFZ;HIST1H2BK;RANGAP1;ZWINT;CLIP1;HIST1H3A;ARPC2;FLNA;HIST1H2AD;MAPK1;B9D2;RHOQ;HIST1H2AC;YWHAH
M Phase Homo sapiens R-HSA-68886	17	0.0130719	2.82498	RAB1A;POM121;HIST1H2BJ;H2AFZ;HIST1H2BK;UBE2D1;RANGAP1;ZWINT;PSMB8;PSMB9;PSMD9;CLIP1;HIST1H3A;HIST1H2AD;MAPK1;B9D2;HIST1H2AC
Cellular Senescence Homo sapiens R-HSA-2559583	13	0.0114303	3.65168	CEBPB;HIST1H2BJ;H2AFZ;HIST1H2BK;UBE2D1;TXN;ETS2;HIST1H3A;TFDP1;HIST1H2AD;MAPK1;NBN;HIST1H2AC
Apoptosis Homo sapiens R-HSA-109581	13	0.0114303	3.60262	ROCK1;SATB1;HMGB2;PSMB8;PSMB9;CASP9;PSMD9;TFDP1;TP53BP2;FAS;PRKCQ;TLR4;YWHAH
Programmed Cell Death Homo sapiens R-HSA-5357801	13	0.0121264	3.53143	ROCK1;SATB1;HMGB2;PSMB8;PSMB9;CASP9;PSMD9;TFDP1;TP53BP2;FAS;PRKCQ;TLR4;YWHAH
Senescence-Associated Secretory Phenotype (SASP) Homo sapiens R-HSA-2559582	9	0.0114303	5.478	CEBPB;HIST1H3A;HIST1H2BJ;H2AFZ;HIST1H2BK;UBE2D1;HIST1H2AD;MAPK1;HIST1H2AC
Oxidative Stress Induced Senescence Homo sapiens R-HSA-2559580	9	0.0138088	4.53947	TFDP1;HIST1H3A;HIST1H2BJ;H2AFZ;HIST1H2BK;HIST1H2AD;MAPK1;TXN;HIST1H2AC
Protein folding Homo sapiens R-HSA-391251	9	0.0201965	4.04396	TUBA1C;GNG10;TUBA1B;GNG5;SPHK1;TBCD;PDCL;GNB3;FKBP9
Mitotic Prophase Homo sapiens R-HSA-68875	9	0.0279581	3.7952	RAB1A;POM121;HIST1H3A;HIST1H2BJ;H2AFZ;HIST1H2BK;HIST1H2AD;MAPK1;HIST1H2AC
trans-Golgi Network Vesicle Budding Homo sapiens R-HSA-199992	8	0.0130719	5.33087	VAMP7;SNAPIN;SORT1;SNAP23;YIPF6;CHMP2A;AP3S1;PICALM
Clathrin derived vesicle budding Homo sapiens R-HSA-421837	8	0.0130719	5.33087	VAMP7;SNAPIN;SORT1;SNAP23;YIPF6;CHMP2A;AP3S1;PICALM
NoRC negatively regulates rRNA expression Homo sapiens R-HSA-427413	8	0.0138088	5.08404	HIST1H3A;HIST1H2BJ;H2AFZ;SAP130;HIST1H2BK;MBD2;HIST1H2AD;HIST1H2AC
Negative epigenetic regulation of rRNA expression Homo sapiens R-HSA-5250941	8	0.0160638	4.859	HIST1H3A;HIST1H2BJ;H2AFZ;SAP130;HIST1H2BK;MBD2;HIST1H2AD;HIST1H2AC
Metabolism of nucleotides Homo sapiens R-HSA-15869	8	0.028614	4.18006	GPX1;RRM2B;IMPDH1;CTPS2;UPP1;AMPD3;TXN;NUDT5
Chaperonin-mediated protein folding Homo sapiens R-HSA-390466	8	0.0403522	3.79413	TUBA1C;TUBA1B;GNG10;GNG5;SPHK1;PDCL;GNB3;FKBP9
RNA Polymerase I Promoter Opening Homo sapiens R-HSA-73728	7	0.00246616	12.5724	HIST1H3A;HIST1H2BJ;H2AFZ;HIST1H2BK;MBD2;HIST1H2AD;HIST1H2AC
RMTs methylate histone arginines Homo sapiens R-HSA-3214858	7	0.0114303	7.60376	SMARCD3;HIST1H3A;H2AFZ;HIST2H2AB;HIST1H2AD;JAK2;HIST1H2AC
Meiotic recombination Homo sapiens R-HSA-912446	7	0.0130719	6.14488	HIST1H3A;HIST1H2BJ;H2AFZ;HIST1H2BK;HIST1H2AD;NBN;HIST1H2AC
RHO GTPases activate PKNs Homo sapiens R-HSA-5625740	7	0.0172382	5.44755	HIST1H3A;HIST1H2BJ;H2AFZ;HIST1H2BK;HIST1H2AD;HIST1H2AC;YWHAH
Amyloid fiber formation Homo sapiens R-HSA-977225	7	0.0290269	4.73118	HIST1H3A;HIST1H2BJ;H2AFZ;HIST1H2BK;HIST1H2AD;B2M;HIST1H2AC
Transcriptional regulation by small RNAs Homo sapiens R-HSA-5578749	7	0.0366804	4.43911	POM121;HIST1H3A;HIST1H2BJ;H2AFZ;HIST1H2BK;HIST1H2AD;HIST1H2AC
G alpha (12/13) signalling events Homo sapiens R-HSA-416482	7	0.0405529	4.24262	GNA13;GNG10;PIK3CA;ROCK1;GNG5;GNB3;VAV1
RNA Polymerase I Promoter Clearance Homo sapiens R-HSA-73854	7	0.0428537	4.18091	HIST1H3A;HIST1H2BJ;H2AFZ;HIST1H2BK;MBD2;HIST1H2AD;HIST1H2AC
DNA methylation Homo sapiens R-HSA-5334118	6	0.0114303	9.5113	HIST1H3A;HIST1H2BJ;H2AFZ;HIST1H2BK;HIST1H2AD;HIST1H2AC
Activated PKN1 stimulates transcription of AR (androgen receptor) regulated genes KLK2 and KLK3 Homo sapiens R-HSA-5625886	6	0.0114303	8.83102	HIST1H3A;HIST1H2BJ;H2AFZ;HIST1H2BK;HIST1H2AD;HIST1H2AC
SIRT1 negatively regulates rRNA Expression Homo sapiens R-HSA-427359	6	0.0114303	8.52606	HIST1H3A;HIST1H2BJ;H2AFZ;HIST1H2BK;HIST1H2AD;HIST1H2AC
PRC2 methylates histones and DNA Homo sapiens R-HSA-212300	6	0.0138088	7.27036	HIST1H3A;HIST1H2BJ;H2AFZ;HIST1H2BK;HIST1H2AD;HIST1H2AC
Condensation of Prophase Chromosomes Homo sapiens R-HSA-2299718	6	0.0145844	7.06228	HIST1H3A;HIST1H2BJ;H2AFZ;HIST1H2BK;HIST1H2AD;HIST1H2AC
ERCC6 (CSB) and EHMT2 (G9a) positively regulate rRNA expression Homo sapiens R-HSA-427389	6	0.0169574	6.67985	HIST1H3A;HIST1H2BJ;H2AFZ;HIST1H2BK;HIST1H2AD;HIST1H2AC
Deposition of new CENPA-containing nucleosomes at the centromere Homo sapiens R-HSA-606279	6	0.0330723	5.37044	HIST1H2BJ;H2AFZ;HIST1H2BK;HIST1H2AD;OIP5;HIST1H2AC
Nucleosome assembly Homo sapiens R-HSA-774815	6	0.0330723	5.37044	HIST1H2BJ;H2AFZ;HIST1H2BK;HIST1H2AD;OIP5;HIST1H2AC
Golgi Associated Vesicle Biogenesis Homo sapiens R-HSA-432722	6	0.0383859	5.14614	VAMP7;SNAPIN;SORT1;YIPF6;AP3S1;PICALM
RNA Polymerase I Chain Elongation Homo sapiens R-HSA-73777	6	0.0435306	4.84268	HIST1H3A;HIST1H2BJ;H2AFZ;HIST1H2BK;HIST1H2AD;HIST1H2AC
Budding and maturation of HIV virion Homo sapiens R-HSA-162588	5	0.0130719	10.2853	PDCD6IP;VPS4B;CHMP2B;CHMP2A;CHMP5
Endosomal Sorting Complex Required For Transport (ESCRT) Homo sapiens R-HSA-917729	5	0.0160821	8.9424	VPS4B;CHMP2B;CHMP2A;STAM2;CHMP5
Packaging Of Telomere Ends Homo sapiens R-HSA-171306	5	0.0214441	7.90936	HIST1H2BJ;H2AFZ;HIST1H2BK;HIST1H2AD;HIST1H2AC
Thrombin signalling through proteinase activated receptors (PARs) Homo sapiens R-HSA-456926	5	0.0241875	7.61603	GNA13;GNG10;GNG5;MAPK1;GNB3
Thromboxane signalling through TP receptor Homo sapiens R-HSA-428930	4	0.0403522	8.64355	GNA13;GNG10;GNG5;GNB3
Protein repair Homo sapiens R-HSA-5676934	3	0.0130719	41.0042	PCMT1;MSRA;TXN
Term (GO BP-2021)	Nº genes	Adjusted p-value	Odds Ratio	Genes
neutrophil degranulation (GO:0043312)	44	3.71496e-11	4.41724	CD63;ROCK1;BRI3;MVP;SNAP23;MGST1;PRCP;SDCBP;MMP25;RAP1A;ALOX5;LAMP2;S100A12;MAPK1;STOM;CD58;RAB6A;ACAA1;GYG1;B2M;GOLGA7;PGM1;ANXA3;RNASET2;RAB27A;ADAM10;ATP11B;RNASE3;AMPD3;BST1;VAMP7;RAB31;CLEC4D;DOK3;BIN2;VAPA;IMPDH1;QPCT;SLCO4C1;RAB18;CD47;YPEL5;ACTR10;HSPA1A
neutrophil activation involved in immune response (GO:0002283)	44	3.71496e-11	4.37626	CD63;ROCK1;BRI3;MVP;SNAP23;MGST1;PRCP;SDCBP;MMP25;RAP1A;ALOX5;LAMP2;S100A12;MAPK1;STOM;CD58;RAB6A;ACAA1;GYG1;B2M;GOLGA7;PGM1;ANXA3;RNASET2;RAB27A;ADAM10;ATP11B;RNASE3;AMPD3;BST1;VAMP7;RAB31;CLEC4D;DOK3;BIN2;VAPA;IMPDH1;QPCT;SLCO4C1;RAB18;CD47;YPEL5;ACTR10;HSPA1A
neutrophil mediated immunity (GO:0002446)	44	3.71496e-11	4.34601	CD63;ROCK1;BRI3;MVP;SNAP23;MGST1;PRCP;SDCBP;MMP25;RAP1A;ALOX5;LAMP2;S100A12;MAPK1;STOM;CD58;RAB6A;ACAA1;GYG1;B2M;GOLGA7;PGM1;ANXA3;RNASET2;RAB27A;ADAM10;ATP11B;RNASE3;AMPD3;BST1;VAMP7;RAB31;CLEC4D;DOK3;BIN2;VAPA;IMPDH1;QPCT;SLCO4C1;RAB18;CD47;YPEL5;ACTR10;HSPA1A
membrane organization (GO:0061024)	25	6.10144e-07	4.8986	UBXN2B;SAR1B;VPS4B;SNAP23;CORO1C;SNX3;SPAST;TMEM43;CHMP1B;REPS2;MFN2;SH3GLB1;ACTR3;PDCD6IP;VAMP7;ARPC2;VAPA;LPCAT3;LPCAT2;CHMP2B;AAK1;CHMP2A;STAM2;PICALM;CHMP5
protein transport (GO:0015031)	24	0.00182413	2.93183	COPB2;RAB1A;ATP6V0E1;USP6;SAR1B;STX7;VPS26A;RAB32;RAB31;CHMP1B;LAMP2;CHMP2B;STX6;CHMP2A;RAB18;RUNDC1;ATP6V1H;ATP6V1E1;RAB6A;GOLGA7;TMED5;SNX6;RAB8B;YWHAH
organelle organization (GO:0006996)	23	0.0270267	2.42969	RAB1A;PDCD6IP;ATL3;UBXN2B;SAR1B;MTX2;SORT1;VPS4B;STX7;SIRT5;RANBP9;TTC17;PRDX3;RAB32;CHCHD2;RAB31;VAPA;CHMP1B;CHMP2B;RAB18;CHMP2A;TMED5;CHMP5
organelle assembly (GO:0070925)	23	0.0296266	2.39884	ACTR3;RAB1A;MKKS;PDCD6IP;UBXN2B;VPS4B;STX7;HPS1;SNX10;WIPI1;RAB32;MAP1LC3B;BIN2;RP2;ATG16L1;CHMP1B;CHMP2B;CHMP2A;FLNA;B9D2;STAM2;RAB8B;CHMP5
cellular protein localization (GO:0034613)	22	0.00247553	3.01291	CD63;COPB2;RAB1A;USP6;SAR1B;STX7;VPS26A;WIPI1;PTPRK;TM9SF2;RAB32;RAB31;UNC50;STX6;RAB18;RUNDC1;FLNA;MFN2;RAB6A;TMED5;SNX6;YWHAH
transmembrane receptor protein tyrosine kinase signaling pathway (GO:0007169)	22	0.0334112	2.41192	LYN;ACTR3;ATP6V0E1;ROCK1;SORT1;MVP;VAV1;EFNB1;SDCBP;ARPC2;PIK3CA;NAMPT;CASS4;RAPGEF2;ATP6V1H;MAPK1;SHOC2;AP3S1;JAK2;ATP6V1E1;RHOQ;MPZL1
macroautophagy (GO:0016236)	11	0.0190465	4.18592	MAP1LC3B;VAMP7;ATG16L1;VPS4B;LAMP2;CHMP2B;NBR1;CHMP2A;MFN2;WIPI1;STAM2
multivesicular body organization (GO:0036257)	8	0.000213931	14.399	PDCD6IP;VPS4B;CHMP1B;CHMP2B;CHMP2A;RAB27A;STAM2;CHMP5
regulation of mitotic spindle assembly (GO:1901673)	7	8.78951e-05	24.1107	PDCD6IP;VPS4B;CHMP1B;CHMP2B;CHMP2A;CHMP5;HSPA1A
regulation of spindle assembly (GO:0090169)	7	0.000467923	16.0689	PDCD6IP;VPS4B;CHMP1B;CHMP2B;CHMP2A;CHMP5;HSPA1A
multivesicular body assembly (GO:0036258)	7	0.00108697	12.5724	PDCD6IP;VPS4B;CHMP1B;CHMP2B;CHMP2A;STAM2;CHMP5
regulation of mitotic spindle organization (GO:0060236)	7	0.00247553	10.3247	PDCD6IP;VPS4B;CHMP1B;CHMP2B;CHMP2A;CHMP5;HSPA1A
nuclear membrane reassembly (GO:0031468)	7	0.0312079	6.14488	POM121;SPAST;UBXN2B;CHMP2B;CHMP2A;RANGAP1;LBR
regulation of tumor necrosis factor-mediated signaling pathway (GO:0010803)	7	0.0403895	5.66176	SPHK1;SPPL2A;CASP4;MADD;CASP1;TAX1BP1;HSPA1A
midbody abscission (GO:0061952)	6	0.000467923	22.4986	PDCD6IP;VPS4B;CHMP1B;CHMP2B;CHMP2A;CHMP5
mitotic cytokinetic process (GO:1902410)	6	0.00108697	17.6747	PDCD6IP;VPS4B;CHMP1B;CHMP2B;CHMP2A;CHMP5
regulation of centrosome cycle (GO:0046605)	6	0.00181986	15.4638	PDCD6IP;VPS4B;CHMP1B;CHMP2B;CHMP2A;CHMP5
endosome transport via multivesicular body sorting pathway (GO:0032509)	6	0.00316077	13.0201	SORT1;VPS4B;CHMP1B;CHMP2B;CHMP2A;CHMP5
regulation of centrosome duplication (GO:0010824)	6	0.0132924	9.5113	PDCD6IP;VPS4B;CHMP1B;CHMP2B;CHMP2A;CHMP5
lysosome organization (GO:0007040)	6	0.0296266	7.72555	SNAPIN;GNPTAB;AKTIP;HPS1;TPP1;TMEM165
endosome organization (GO:0007032)	6	0.0386879	7.06228	SNX3;AKTIP;CHMP2B;RAB27A;SNX10;CORO1C
ESCRT complex disassembly (GO:1904896)	5	0.000467923	41.173	CHMP1B;VPS4B;CHMP2B;CHMP2A;CHMP5
ESCRT III complex disassembly (GO:1904903)	5	0.000467923	41.173	CHMP1B;VPS4B;CHMP2B;CHMP2A;CHMP5
regulation of stress-activated protein kinase signaling cascade (GO:0070302)	5	0.000744286	34.3091	LYN;MAP2K1;NBR1;FAS;MAPK1
positive regulation of exosomal secretion (GO:1903543)	4	0.0357718	14.9359	SDCBP;PDCD6IP;VPS4B;CHMP2A
membrane fission (GO:0090148)	3	0.0403895	30.7516	SH3GLB1;SPAST;CORO1C

## Sheet: Table_S7
Table S7. Enrichment analyses for the magenta module. Terms that appear in the histogram (Figure 3a) are in bold. In bold, HH genes
Term (KEGG-2021)	Nº genes	Adjusted p-value	Odds Ratio	Genes
Human papillomavirus infection	9	0.0363573	3.95578	LFNG;IKBKB;RBL2;PPP2CA;PPP2CB;LAMA4;PSMC1;PPP2R2D;NFKB1
Chagas disease	6	0.0198532	8.75754	IKBKB;PPP2CA;PPP2CB;PPP2R2D;NFKB1;TGFBR2
Cellular senescence	6	0.0387484	5.5895	RBL2;PPP3CB;RASSF5;CALM1;NFKB1;TGFBR2
mRNA surveillance pathway	5	0.0363573	7.48145	PPP2CA;PPP2CB;PPP2R2D;SAP18;GSPT1
Terpenoid backbone biosynthesis	3	0.0363573	21.7478	NUS1;FNTA;PDSS2
Term (Reactome-2016)	Nº genes	Adjusted p-value	Odds Ratio	Genes
Gene Expression Homo sapiens R-HSA-74160	25	0.0127668	2.32823	PSMD10;SLBP;ZNF791;PARN;ARID4B;PPP2CA;PPP2CB;PSMB2;SAP30L;PCBP2;SAP18;IARS2;UTP6;KIAA0391;WDR77;RBL2;HNRNPK;XPOT;EIF3I;PSMC1;CCNG1;POLR3E;IARS;CNOT8;ZNF333
Innate Immune System Homo sapiens R-HSA-168249	14	0.0228723	2.53003	PSMD10;FCN3;C5AR1;NFKB1;IKBKB;PPP2CA;PPP2CB;PPP3CB;PSMB2;PSMC1;PCBP2;RASA2;POLR3E;CALM1
Cell Cycle, Mitotic Homo sapiens R-HSA-69278	12	0.00887571	3.83269	PSMD10;RBL2;PPP2CA;PPP2CB;ANKLE2;PSMB2;ZWILCH;PSMC1;USO1;PPP2R2D;CDC6;SMC3
Cell Cycle Homo sapiens R-HSA-1640170	12	0.0195669	3.09651	PSMD10;RBL2;PPP2CA;PPP2CB;ANKLE2;PSMB2;ZWILCH;PSMC1;USO1;PPP2R2D;CDC6;SMC3
Signalling by NGF Homo sapiens R-HSA-166520	11	0.0146625	3.57688	PSMD10;IKBKB;PPP2CA;PPP2CB;PSMB2;PSMC1;RASA2;CALM1;NFKB1;FGD1;CRKL
Cytokine Signaling in Immune system Homo sapiens R-HSA-1280215	11	0.0261784	2.55583	PSMD10;IKBKB;PPP2CA;PPP2CB;PSMB2;PSMC1;RASA2;CALM1;NFKB1;EIF4G2;CRKL
M Phase Homo sapiens R-HSA-68886	10	0.0035446	5.54377	PSMD10;PPP2CA;PPP2CB;ANKLE2;PSMB2;ZWILCH;PSMC1;USO1;PPP2R2D;SMC3
Signaling by Interleukins Homo sapiens R-HSA-449147	10	0.0162699	3.72053	PSMD10;IKBKB;PPP2CA;PPP2CB;PSMB2;PSMC1;RASA2;CALM1;NFKB1;CRKL
Fc epsilon receptor (FCERI) signaling Homo sapiens R-HSA-2454202	10	0.0162699	3.69097	PSMD10;IKBKB;PPP2CA;PPP2CB;PPP3CB;PSMB2;PSMC1;RASA2;CALM1;NFKB1
Mitotic Anaphase Homo sapiens R-HSA-68882	8	0.0035446	6.86741	PSMD10;PPP2CA;PPP2CB;ANKLE2;PSMB2;ZWILCH;PSMC1;SMC3
Mitotic Metaphase and Anaphase Homo sapiens R-HSA-2555396	8	0.0035446	6.82569	PSMD10;PPP2CA;PPP2CB;ANKLE2;PSMB2;ZWILCH;PSMC1;SMC3
Signaling by the B Cell Receptor (BCR) Homo sapiens R-HSA-983705	8	0.0127668	5.02075	PSMD10;IKBKB;PPP2CA;PPP2CB;PSMB2;PSMC1;CALM1;NFKB1
Frs2-mediated activation Homo sapiens R-HSA-170968	8	0.0139767	4.86753	PSMD10;PPP2CA;PPP2CB;PSMB2;PSMC1;RASA2;CALM1;CRKL
Prolonged ERK activation events Homo sapiens R-HSA-169893	8	0.0139767	4.82543	PSMD10;PPP2CA;PPP2CB;PSMB2;PSMC1;RASA2;CALM1;CRKL
Signalling to ERKs Homo sapiens R-HSA-187687	8	0.0151708	4.6062	PSMD10;PPP2CA;PPP2CB;PSMB2;PSMC1;RASA2;CALM1;CRKL
Interleukin-3, 5 and GM-CSF signaling Homo sapiens R-HSA-512988	8	0.0162699	4.45873	PSMD10;PPP2CA;PPP2CB;PSMB2;PSMC1;RASA2;CALM1;CRKL
VEGFA-VEGFR2 Pathway Homo sapiens R-HSA-4420097	8	0.0228723	3.60469	PSMD10;PPP2CA;PPP2CB;PSMB2;AXL;PSMC1;RASA2;CALM1
Signaling by VEGF Homo sapiens R-HSA-194138	8	0.0237693	3.51313	PSMD10;PPP2CA;PPP2CB;PSMB2;AXL;PSMC1;RASA2;CALM1
Downstream signal transduction Homo sapiens R-HSA-186763	8	0.0248315	3.37373	PSMD10;PPP2CA;PPP2CB;PSMB2;PSMC1;RASA2;CALM1;CRKL
Signaling by PDGF Homo sapiens R-HSA-186797	8	0.0261572	3.15205	PSMD10;PPP2CA;PPP2CB;PSMB2;PSMC1;RASA2;CALM1;CRKL
NGF signalling via TRKA from the plasma membrane Homo sapiens R-HSA-187037	8	0.0268208	3.06436	PSMD10;PPP2CA;PPP2CB;PSMB2;PSMC1;RASA2;CALM1;CRKL
CLEC7A (Dectin-1) signaling Homo sapiens R-HSA-5607764	7	0.0035446	10.7397	PSMD10;IKBKB;PPP3CB;PSMB2;PSMC1;CALM1;NFKB1
C-type lectin receptors (CLRs) Homo sapiens R-HSA-5621481	7	0.0035446	8.50733	PSMD10;IKBKB;PPP3CB;PSMB2;PSMC1;CALM1;NFKB1
Mitotic G1-G1/S phases Homo sapiens R-HSA-453279	7	0.00458652	7.64496	PSMD10;RBL2;PPP2CA;PPP2CB;PSMB2;PSMC1;CDC6
Separation of Sister Chromatids Homo sapiens R-HSA-2467813	7	0.00911039	6.35419	PSMD10;PPP2CA;PPP2CB;PSMB2;ZWILCH;PSMC1;SMC3
Downstream signaling events of B Cell Receptor (BCR) Homo sapiens R-HSA-1168372	7	0.0151708	5.31568	PSMD10;IKBKB;PPP2CA;PPP2CB;PSMB2;PSMC1;NFKB1
GRB2 events in EGFR signaling Homo sapiens R-HSA-179812	7	0.0213309	4.30373	PSMD10;PPP2CA;PPP2CB;PSMB2;PSMC1;RASA2;CALM1
SHC1 events in EGFR signaling Homo sapiens R-HSA-180336	7	0.0213309	4.30373	PSMD10;PPP2CA;PPP2CB;PSMB2;PSMC1;RASA2;CALM1
SOS-mediated signalling Homo sapiens R-HSA-112412	7	0.0213309	4.30373	PSMD10;PPP2CA;PPP2CB;PSMB2;PSMC1;RASA2;CALM1
SHC1 events in ERBB4 signaling Homo sapiens R-HSA-1250347	7	0.0213309	4.30373	PSMD10;PPP2CA;PPP2CB;PSMB2;PSMC1;RASA2;CALM1
RAF/MAP kinase cascade Homo sapiens R-HSA-5673001	7	0.0213309	4.30373	PSMD10;PPP2CA;PPP2CB;PSMB2;PSMC1;RASA2;CALM1
FRS-mediated FGFR2 signaling Homo sapiens R-HSA-5654700	7	0.0213309	4.28472	PSMD10;PPP2CA;PPP2CB;PSMB2;PSMC1;RASA2;CALM1
FRS-mediated FGFR4 signaling Homo sapiens R-HSA-5654712	7	0.0213309	4.28472	PSMD10;PPP2CA;PPP2CB;PSMB2;PSMC1;RASA2;CALM1
FRS-mediated FGFR3 signaling Homo sapiens R-HSA-5654706	7	0.0213309	4.28472	PSMD10;PPP2CA;PPP2CB;PSMB2;PSMC1;RASA2;CALM1
FRS-mediated FGFR1 signaling Homo sapiens R-HSA-5654693	7	0.0213309	4.28472	PSMD10;PPP2CA;PPP2CB;PSMB2;PSMC1;RASA2;CALM1
ARMS-mediated activation Homo sapiens R-HSA-170984	7	0.0213309	4.22866	PSMD10;PPP2CA;PPP2CB;PSMB2;PSMC1;RASA2;CALM1
Signalling to p38 via RIT and RIN Homo sapiens R-HSA-187706	7	0.0213309	4.22866	PSMD10;PPP2CA;PPP2CB;PSMB2;PSMC1;RASA2;CALM1
MAPK1/MAPK3 signaling Homo sapiens R-HSA-5684996	7	0.0217563	4.19209	PSMD10;PPP2CA;PPP2CB;PSMB2;PSMC1;RASA2;CALM1
Signaling by Leptin Homo sapiens R-HSA-2586552	7	0.0217563	4.15614	PSMD10;PPP2CA;PPP2CB;PSMB2;PSMC1;RASA2;CALM1
Interleukin receptor SHC signaling Homo sapiens R-HSA-912526	7	0.0217563	4.1208	PSMD10;PPP2CA;PPP2CB;PSMB2;PSMC1;RASA2;CALM1
Signalling to RAS Homo sapiens R-HSA-167044	7	0.0217563	4.10335	PSMD10;PPP2CA;PPP2CB;PSMB2;PSMC1;RASA2;CALM1
VEGFR2 mediated cell proliferation Homo sapiens R-HSA-5218921	7	0.0223146	4.06888	PSMD10;PPP2CA;PPP2CB;PSMB2;PSMC1;RASA2;CALM1
Interleukin-2 signaling Homo sapiens R-HSA-451927	7	0.023084	4.00163	PSMD10;PPP2CA;PPP2CB;PSMB2;PSMC1;RASA2;CALM1
NCAM signaling for neurite out-growth Homo sapiens R-HSA-375165	7	0.0240852	3.78263	PSMD10;PPP2CA;PPP2CB;PSMB2;PSMC1;RASA2;CALM1
MAPK family signaling cascades Homo sapiens R-HSA-5683057	7	0.0261572	3.53357	PSMD10;PPP2CA;PPP2CB;PSMB2;PSMC1;RASA2;CALM1
IRS-mediated signalling Homo sapiens R-HSA-112399	7	0.0261572	3.53357	PSMD10;PPP2CA;PPP2CB;PSMB2;PSMC1;RASA2;CALM1
Insulin receptor signalling cascade Homo sapiens R-HSA-74751	7	0.0261572	3.49518	PSMD10;PPP2CA;PPP2CB;PSMB2;PSMC1;RASA2;CALM1
IGF1R signaling cascade Homo sapiens R-HSA-2428924	7	0.0261572	3.48256	PSMD10;PPP2CA;PPP2CB;PSMB2;PSMC1;RASA2;CALM1
Signaling by Type 1 Insulin-like Growth Factor 1 Receptor (IGF1R) Homo sapiens R-HSA-2404192	7	0.0261572	3.48256	PSMD10;PPP2CA;PPP2CB;PSMB2;PSMC1;RASA2;CALM1
IRS-related events triggered by IGF1R Homo sapiens R-HSA-2428928	7	0.0261572	3.48256	PSMD10;PPP2CA;PPP2CB;PSMB2;PSMC1;RASA2;CALM1
FCERI mediated MAPK activation Homo sapiens R-HSA-2871796	7	0.0261572	3.47004	PSMD10;PPP2CA;PPP2CB;PSMB2;PSMC1;RASA2;CALM1
Signaling by Wnt Homo sapiens R-HSA-195721	7	0.0261784	3.3967	PSMD10;PPP2CA;PPP2CB;PPP3CB;PSMB2;PSMC1;CALM1
Signaling by Insulin receptor Homo sapiens R-HSA-74752	7	0.0301062	3.2153	PSMD10;PPP2CA;PPP2CB;PSMB2;PSMC1;RASA2;CALM1
Signaling by SCF-KIT Homo sapiens R-HSA-1433557	7	0.0341638	3.07154	PSMD10;PPP2CA;PPP2CB;PSMB2;PSMC1;RASA2;CALM1
Downstream signaling of activated FGFR2 Homo sapiens R-HSA-5654696	7	0.0351032	3.03276	PSMD10;PPP2CA;PPP2CB;PSMB2;PSMC1;RASA2;CALM1
Downstream signaling of activated FGFR4 Homo sapiens R-HSA-5654716	7	0.0351032	3.03276	PSMD10;PPP2CA;PPP2CB;PSMB2;PSMC1;RASA2;CALM1
Downstream signaling of activated FGFR3 Homo sapiens R-HSA-5654708	7	0.0351032	3.03276	PSMD10;PPP2CA;PPP2CB;PSMB2;PSMC1;RASA2;CALM1
Signaling by ERBB4 Homo sapiens R-HSA-1236394	7	0.0351032	3.02322	PSMD10;PPP2CA;PPP2CB;PSMB2;PSMC1;RASA2;CALM1
Signaling by FGFR4 Homo sapiens R-HSA-5654743	7	0.0355293	3.00431	PSMD10;PPP2CA;PPP2CB;PSMB2;PSMC1;RASA2;CALM1
Downstream signaling of activated FGFR1 Homo sapiens R-HSA-5654687	7	0.0355293	3.00431	PSMD10;PPP2CA;PPP2CB;PSMB2;PSMC1;RASA2;CALM1
Signaling by FGFR3 Homo sapiens R-HSA-5654741	7	0.0356767	2.99494	PSMD10;PPP2CA;PPP2CB;PSMB2;PSMC1;RASA2;CALM1
Metabolism of amino acids and derivatives Homo sapiens R-HSA-71291	7	0.0364113	2.97637	PSMD10;HIBADH;PSMB2;PSMC1;CCBL2;SMS;IARS
Signaling by FGFR1 Homo sapiens R-HSA-5654736	7	0.0364113	2.96717	PSMD10;PPP2CA;PPP2CB;PSMB2;PSMC1;RASA2;CALM1
DAP12 signaling Homo sapiens R-HSA-2424491	7	0.0390036	2.89555	PSMD10;PPP2CA;PPP2CB;PSMB2;PSMC1;RASA2;CALM1
Signaling by EGFR Homo sapiens R-HSA-177929	7	0.043384	2.80244	PSMD10;PPP2CA;PPP2CB;PSMB2;PSMC1;RASA2;CALM1
G1/S Transition Homo sapiens R-HSA-69206	6	0.00901014	7.92734	PSMD10;PPP2CA;PPP2CB;PSMB2;PSMC1;CDC6
Activation of NF-kappaB in B cells Homo sapiens R-HSA-1169091	5	0.00765678	11.4246	IKBKB;PSMD10;PSMB2;PSMC1;NFKB1
Degradation of beta-catenin by the destruction complex Homo sapiens R-HSA-195253	5	0.0127668	9.04335	PSMD10;PPP2CA;PPP2CB;PSMB2;PSMC1
Downstream TCR signaling Homo sapiens R-HSA-202424	5	0.0181737	7.40148	PSMD10;IKBKB;PSMB2;PSMC1;NFKB1
FCERI mediated NF-kB activation Homo sapiens R-HSA-2871837	5	0.0213309	6.55959	PSMD10;IKBKB;PSMB2;PSMC1;NFKB1
TCR signaling Homo sapiens R-HSA-202403	5	0.0213309	6.15107	PSMD10;IKBKB;PSMB2;PSMC1;NFKB1
S Phase Homo sapiens R-HSA-69242	5	0.0217563	5.83915	PSMD10;PSMB2;PSMC1;CDC6;SMC3
Beta-catenin independent WNT signaling Homo sapiens R-HSA-3858494	5	0.0261072	4.99392	PSMD10;PPP3CB;PSMB2;PSMC1;CALM1
Apoptosis Homo sapiens R-HSA-109581	5	0.0281289	4.38915	PSMD10;FNTA;STK24;PSMB2;PSMC1
Programmed Cell Death Homo sapiens R-HSA-5357801	5	0.0289898	4.30671	PSMD10;FNTA;STK24;PSMB2;PSMC1
G2/M Transition Homo sapiens R-HSA-69275	5	0.0325125	4.1258	PSMD10;PPP2CA;PPP2CB;PSMB2;PSMC1
Mitotic G2-G2/M phases Homo sapiens R-HSA-453274	5	0.0327264	4.07684	PSMD10;PPP2CA;PPP2CB;PSMB2;PSMC1
TCF dependent signaling in response to WNT Homo sapiens R-HSA-201681	5	0.0432682	3.56814	PSMD10;PPP2CA;PPP2CB;PSMB2;PSMC1
DARPP-32 events Homo sapiens R-HSA-180024	4	0.0035446	27.7385	PPP2CA;PPP2CB;PPP3CB;CALM1
CDK-mediated phosphorylation and removal of Cdc6 Homo sapiens R-HSA-69017	4	0.0146625	12.0444	PSMD10;PSMB2;PSMC1;CDC6
CDT1 association with the CDC6:ORC:origin complex Homo sapiens R-HSA-68827	4	0.018543	10.2559	PSMD10;PSMB2;PSMC1;CDC6
MAP kinase activation in TLR cascade Homo sapiens R-HSA-450294	4	0.0195669	9.88861	IKBKB;PPP2CA;PPP2CB;NFKB1
Regulation of RAS by GAPs Homo sapiens R-HSA-5658442	4	0.0213309	8.78677	PSMD10;PSMB2;PSMC1;RASA2
Assembly of the pre-replicative complex Homo sapiens R-HSA-68867	4	0.0213309	8.78677	PSMD10;PSMB2;PSMC1;CDC6
Switching of origins to a post-replicative state Homo sapiens R-HSA-69052	4	0.0213309	8.3861	PSMD10;PSMB2;PSMC1;CDC6
Orc1 removal from chromatin Homo sapiens R-HSA-68949	4	0.0213309	8.3861	PSMD10;PSMB2;PSMC1;CDC6
Removal of licensing factors from origins Homo sapiens R-HSA-69300	4	0.0213309	8.13863	PSMD10;PSMB2;PSMC1;CDC6
TRAF6 Mediated Induction of proinflammatory cytokines Homo sapiens R-HSA-168180	4	0.0213309	8.13863	IKBKB;PPP2CA;PPP2CB;NFKB1
Regulation of DNA replication Homo sapiens R-HSA-69304	4	0.0217563	7.79356	PSMD10;PSMB2;PSMC1;CDC6
Opioid Signalling Homo sapiens R-HSA-111885	4	0.0237693	7.18409	PPP2CA;PPP2CB;PPP3CB;CALM1
DNA Replication Pre-Initiation Homo sapiens R-HSA-69002	4	0.0237693	7.09163	PSMD10;PSMB2;PSMC1;CDC6
M/G1 Transition Homo sapiens R-HSA-68874	4	0.0237693	7.09163	PSMD10;PSMB2;PSMC1;CDC6
Toll Like Receptor 10 (TLR10) Cascade Homo sapiens R-HSA-168142	4	0.0237693	7.09163	IKBKB;PPP2CA;PPP2CB;NFKB1
Toll Like Receptor 5 (TLR5) Cascade Homo sapiens R-HSA-168176	4	0.0237693	7.09163	IKBKB;PPP2CA;PPP2CB;NFKB1
MyD88 cascade initiated on plasma membrane Homo sapiens R-HSA-975871	4	0.0237693	7.09163	IKBKB;PPP2CA;PPP2CB;NFKB1
TRAF6 mediated induction of NFkB and MAP kinases upon TLR7/8 or 9 activation Homo sapiens R-HSA-975138	4	0.0238794	7.0015	IKBKB;PPP2CA;PPP2CB;NFKB1
Metabolism of polyamines Homo sapiens R-HSA-351202	4	0.0239581	6.91364	PSMD10;PSMB2;PSMC1;SMS
MyD88 dependent cascade initiated on endosome Homo sapiens R-HSA-975155	4	0.0240852	6.82794	IKBKB;PPP2CA;PPP2CB;NFKB1
Toll Like Receptor 7/8 (TLR7/8) Cascade Homo sapiens R-HSA-168181	4	0.0240852	6.82794	IKBKB;PPP2CA;PPP2CB;NFKB1
Regulation of mRNA stability by proteins that bind AU-rich elements Homo sapiens R-HSA-450531	4	0.0248155	6.74433	PSMD10;PSMB2;PSMC1;PARN
Platelet homeostasis Homo sapiens R-HSA-418346	4	0.024894	6.66273	PPP2CA;PPP2CB;ATP2B1;CALM1
Toll Like Receptor 9 (TLR9) Cascade Homo sapiens R-HSA-168138	4	0.0251281	6.58308	IKBKB;PPP2CA;PPP2CB;NFKB1
MyD88:Mal cascade initiated on plasma membrane Homo sapiens R-HSA-166058	4	0.0261572	6.28258	IKBKB;PPP2CA;PPP2CB;NFKB1
Toll Like Receptor TLR1:TLR2 Cascade Homo sapiens R-HSA-168179	4	0.0261572	6.28258	IKBKB;PPP2CA;PPP2CB;NFKB1
Toll Like Receptor TLR6:TLR2 Cascade Homo sapiens R-HSA-168188	4	0.0261572	6.28258	IKBKB;PPP2CA;PPP2CB;NFKB1
Toll Like Receptor 2 (TLR2) Cascade Homo sapiens R-HSA-181438	4	0.0261572	6.28258	IKBKB;PPP2CA;PPP2CB;NFKB1
Synthesis of DNA Homo sapiens R-HSA-69239	4	0.0261572	5.9433	PSMD10;PSMB2;PSMC1;CDC6
MyD88-independent TLR3/TLR4 cascade Homo sapiens R-HSA-166166	4	0.0261572	5.9433	IKBKB;PPP2CA;PPP2CB;NFKB1
Toll Like Receptor 3 (TLR3) Cascade Homo sapiens R-HSA-168164	4	0.0261572	5.9433	IKBKB;PPP2CA;PPP2CB;NFKB1
TRIF-mediated TLR3/TLR4 signaling Homo sapiens R-HSA-937061	4	0.0261572	5.9433	IKBKB;PPP2CA;PPP2CB;NFKB1
Resolution of Sister Chromatid Cohesion Homo sapiens R-HSA-2500257	4	0.0261784	5.81759	PPP2CA;PPP2CB;ZWILCH;SMC3
DNA Replication Homo sapiens R-HSA-69306	4	0.0287343	5.47033	PSMD10;PSMB2;PSMC1;CDC6
Mitotic Prophase Homo sapiens R-HSA-68875	4	0.0298511	5.36357	PPP2CA;PPP2CB;USO1;PPP2R2D
Mitotic Prometaphase Homo sapiens R-HSA-68877	4	0.0298511	5.36357	PPP2CA;PPP2CB;ZWILCH;SMC3
Activated TLR4 signalling Homo sapiens R-HSA-166054	4	0.0325312	5.11396	IKBKB;PPP2CA;PPP2CB;NFKB1
Toll Like Receptor 4 (TLR4) Cascade Homo sapiens R-HSA-166016	4	0.0370965	4.6782	IKBKB;PPP2CA;PPP2CB;NFKB1
MASTL Facilitates Mitotic Progression Homo sapiens R-HSA-2465910	3	0.0035446	59.0655	PPP2CA;PPP2CB;PPP2R2D
E2F mediated regulation of DNA replication Homo sapiens R-HSA-113510	3	0.0213309	13.766	PPP2CA;PPP2CB;CDC6
Regulation of TP53 Degradation Homo sapiens R-HSA-6804757	3	0.0217563	12.9043	PPP2CA;PPP2CB;CCNG1
Regulation of TP53 Expression and Degradation Homo sapiens R-HSA-6806003	3	0.0217563	12.5126	PPP2CA;PPP2CB;CCNG1
G1 Phase Homo sapiens R-HSA-69236	3	0.023084	11.7964	PPP2CA;RBL2;PPP2CB
Cyclin D associated events in G1 Homo sapiens R-HSA-69231	3	0.023084	11.7964	PPP2CA;RBL2;PPP2CB
Regulation of activated PAK-2p34 by proteasome mediated degradation Homo sapiens R-HSA-211733	3	0.0261572	8.97056	PSMD10;PSMB2;PSMC1
Cross-presentation of soluble exogenous antigens (endosomes) Homo sapiens R-HSA-1236978	3	0.0261572	8.97056	PSMD10;PSMB2;PSMC1
Ubiquitin-dependent degradation of Cyclin D1 Homo sapiens R-HSA-69229	3	0.0261572	8.77926	PSMD10;PSMB2;PSMC1
Ubiquitin-dependent degradation of Cyclin D Homo sapiens R-HSA-75815	3	0.0261572	8.77926	PSMD10;PSMB2;PSMC1
Regulation of Apoptosis Homo sapiens R-HSA-169911	3	0.0261572	8.77926	PSMD10;PSMB2;PSMC1
Regulation of ornithine decarboxylase (ODC) Homo sapiens R-HSA-350562	3	0.0261572	8.77926	PSMD10;PSMB2;PSMC1
Vpu mediated degradation of CD4 Homo sapiens R-HSA-180534	3	0.0261784	8.59592	PSMD10;PSMB2;PSMC1
Autodegradation of the E3 ubiquitin ligase COP1 Homo sapiens R-HSA-349425	3	0.0261784	8.59592	PSMD10;PSMB2;PSMC1
p53-Independent DNA Damage Response Homo sapiens R-HSA-69610	3	0.0268208	8.42007	PSMD10;PSMB2;PSMC1
p53-Independent G1/S DNA damage checkpoint Homo sapiens R-HSA-69613	3	0.0268208	8.42007	PSMD10;PSMB2;PSMC1
Ubiquitin Mediated Degradation of Phosphorylated Cdc25A Homo sapiens R-HSA-69601	3	0.0268208	8.42007	PSMD10;PSMB2;PSMC1
Vif-mediated degradation of APOBEC3G Homo sapiens R-HSA-180585	3	0.0276687	8.25125	PSMD10;PSMB2;PSMC1
SCF-beta-TrCP mediated degradation of Emi1 Homo sapiens R-HSA-174113	3	0.0281289	8.08905	PSMD10;PSMB2;PSMC1
Stabilization of p53 Homo sapiens R-HSA-69541	3	0.0281289	8.08905	PSMD10;PSMB2;PSMC1
AUF1 (hnRNP D0) binds and destabilizes mRNA Homo sapiens R-HSA-450408	3	0.0281289	8.08905	PSMD10;PSMB2;PSMC1
Degradation of AXIN Homo sapiens R-HSA-4641257	3	0.0281289	8.08905	PSMD10;PSMB2;PSMC1
Hh mutants that don't undergo autocatalytic processing are degraded by ERAD Homo sapiens R-HSA-5362768	3	0.0289898	7.93309	PSMD10;PSMB2;PSMC1
Degradation of DVL Homo sapiens R-HSA-4641258	3	0.0298588	7.78302	PSMD10;PSMB2;PSMC1
Hh mutants abrogate ligand secretion Homo sapiens R-HSA-5387390	3	0.030938	7.6385	PSMD10;PSMB2;PSMC1
NIK-->noncanonical NF-kB signaling Homo sapiens R-HSA-5676590	3	0.0322404	7.49924	PSMD10;PSMB2;PSMC1
Degradation of GLI1 by the proteasome Homo sapiens R-HSA-5610780	3	0.0325125	7.36496	PSMD10;PSMB2;PSMC1
GLI3 is processed to GLI3R by the proteasome Homo sapiens R-HSA-5610785	3	0.0325125	7.36496	PSMD10;PSMB2;PSMC1
Degradation of GLI2 by the proteasome Homo sapiens R-HSA-5610783	3	0.0325125	7.36496	PSMD10;PSMB2;PSMC1
The role of GTSE1 in G2/M progression after G2 checkpoint Homo sapiens R-HSA-8852276	3	0.0325125	7.36496	PSMD10;PSMB2;PSMC1
SCF(Skp2)-mediated degradation of p27/p21 Homo sapiens R-HSA-187577	3	0.0325125	7.36496	PSMD10;PSMB2;PSMC1
HDACs deacetylate histones Homo sapiens R-HSA-3214815	3	0.0334119	7.23538	SAP30L;SAP18;ARID4B
Dectin-1 mediated noncanonical NF-kB signaling Homo sapiens R-HSA-5607761	3	0.0341638	7.11027	PSMD10;PSMB2;PSMC1
Autodegradation of Cdh1 by Cdh1:APC/C Homo sapiens R-HSA-174084	3	0.0351032	6.98941	PSMD10;PSMB2;PSMC1
p53-Dependent G1/S DNA damage checkpoint Homo sapiens R-HSA-69580	3	0.0351032	6.87257	PSMD10;PSMB2;PSMC1
p53-Dependent G1 DNA Damage Response Homo sapiens R-HSA-69563	3	0.0351032	6.87257	PSMD10;PSMB2;PSMC1
Asymmetric localization of PCP proteins Homo sapiens R-HSA-4608870	3	0.0351032	6.87257	PSMD10;PSMB2;PSMC1
Hedgehog ligand biogenesis Homo sapiens R-HSA-5358346	3	0.0356767	6.75956	PSMD10;PSMB2;PSMC1
ER-Phagosome pathway Homo sapiens R-HSA-1236974	3	0.0364113	6.6502	PSMD10;PSMB2;PSMC1
G1/S DNA Damage Checkpoints Homo sapiens R-HSA-69615	3	0.0364113	6.6502	PSMD10;PSMB2;PSMC1
APC/C:Cdc20 mediated degradation of Securin Homo sapiens R-HSA-174154	3	0.0370965	6.54431	PSMD10;PSMB2;PSMC1
Cytosolic sensors of pathogen-associated DNA Homo sapiens R-HSA-1834949	3	0.0370965	6.54431	IKBKB;POLR3E;NFKB1
Cyclin E associated events during G1/S transition Homo sapiens R-HSA-69202	3	0.0390036	6.34231	PSMD10;PSMB2;PSMC1
Cyclin A:Cdk2-associated events at S phase entry Homo sapiens R-HSA-69656	3	0.0401725	6.2459	PSMD10;PSMB2;PSMC1
APC/C:Cdh1 mediated degradation of Cdc20 and other APC/C:Cdh1 targeted proteins in late mitosis/early G1 Homo sapiens R-HSA-174178	3	0.0424549	6.06158	PSMD10;PSMB2;PSMC1
Cdc20:Phospho-APC/C mediated degradation of Cyclin A Homo sapiens R-HSA-174184	3	0.0424549	6.06158	PSMD10;PSMB2;PSMC1
APC:Cdc20 mediated degradation of cell cycle proteins prior to satisfation of the cell cycle checkpoint Homo sapiens R-HSA-179419	3	0.043384	5.97343	PSMD10;PSMB2;PSMC1
PP2A-mediated dephosphorylation of key metabolic factors Homo sapiens R-HSA-163767	2	0.0202371	54.7531	PPP2CA;PPP2CB
IkBA variant leads to EDA-ID Homo sapiens R-HSA-5603029	2	0.0202371	54.7531	IKBKB;NFKB1
IKBKG deficiency causes anhidrotic ectodermal dysplasia with immunodeficiency (EDA-ID) (via TLR) Homo sapiens R-HSA-5603027	2	0.0213309	45.6253	IKBKB;NFKB1
CLEC7A (Dectin-1) induces NFAT activation Homo sapiens R-HSA-5607763	2	0.0236312	30.4123	PPP3CB;CALM1
Keratan sulfate degradation Homo sapiens R-HSA-2022857	2	0.0238794	27.3697	GLB1;HEXB
Reduction of cytosolic Ca++ levels Homo sapiens R-HSA-418359	2	0.0238794	27.3697	ATP2B1;CALM1
Inhibition of replication initiation of damaged DNA by RB1/E2F1 Homo sapiens R-HSA-113501	2	0.0238794	27.3697	PPP2CA;PPP2CB
ERKs are inactivated Homo sapiens R-HSA-202670	2	0.0238794	27.3697	PPP2CA;PPP2CB
Initiation of Nuclear Envelope Reformation Homo sapiens R-HSA-2995383	2	0.024894	24.8803	PPP2CA;ANKLE2
Nuclear Envelope Reassembly Homo sapiens R-HSA-2995410	2	0.024894	24.8803	PPP2CA;ANKLE2
NF-kB is activated and signals survival Homo sapiens R-HSA-209560	2	0.024894	24.8803	IKBKB;NFKB1
AMER1 mutants destabilize the destruction complex Homo sapiens R-HSA-4839748	2	0.0261572	22.8057	PPP2CA;PPP2CB
Truncations of AMER1 destabilize the destruction complex Homo sapiens R-HSA-5467348	2	0.0261572	22.8057	PPP2CA;PPP2CB
truncated APC mutants destabilize the destruction complex Homo sapiens R-HSA-4839744	2	0.0261572	22.8057	PPP2CA;PPP2CB
AXIN missense mutants destabilize the destruction complex Homo sapiens R-HSA-5467340	2	0.0261572	22.8057	PPP2CA;PPP2CB
AXIN mutants destabilize the destruction complex, activating WNT signaling Homo sapiens R-HSA-4839735	2	0.0261572	22.8057	PPP2CA;PPP2CB
APC truncation mutants have impaired AXIN binding Homo sapiens R-HSA-5467337	2	0.0261572	22.8057	PPP2CA;PPP2CB
S33 mutants of beta-catenin aren't phosphorylated Homo sapiens R-HSA-5358747	2	0.0261572	21.0504	PPP2CA;PPP2CB
S45 mutants of beta-catenin aren't phosphorylated Homo sapiens R-HSA-5358751	2	0.0261572	21.0504	PPP2CA;PPP2CB
phosphorylation site mutants of CTNNB1 are not targeted to the proteasome by the destruction complex Homo sapiens R-HSA-4839743	2	0.0261572	21.0504	PPP2CA;PPP2CB
T41 mutants of beta-catenin aren't phosphorylated Homo sapiens R-HSA-5358752	2	0.0261572	21.0504	PPP2CA;PPP2CB
S37 mutants of beta-catenin aren't phosphorylated Homo sapiens R-HSA-5358749	2	0.0261572	21.0504	PPP2CA;PPP2CB
Misspliced GSK3beta mutants stabilize beta-catenin Homo sapiens R-HSA-5339716	2	0.0261572	21.0504	PPP2CA;PPP2CB
p75NTR signals via NF-kB Homo sapiens R-HSA-193639	2	0.0261572	19.5458	IKBKB;NFKB1
Spry regulation of FGF signaling Homo sapiens R-HSA-1295596	2	0.0261572	19.5458	PPP2CA;PPP2CB
MAP3K8 (TPL2)-dependent MAPK1/3 activation Homo sapiens R-HSA-5684264	2	0.0261572	19.5458	IKBKB;NFKB1
Platelet sensitization by LDL Homo sapiens R-HSA-432142	2	0.027151	18.2418	PPP2CA;PPP2CB
Beta-catenin phosphorylation cascade Homo sapiens R-HSA-196299	2	0.027151	18.2418	PPP2CA;PPP2CB
HS-GAG degradation Homo sapiens R-HSA-2024096	2	0.0341638	14.3985	GLB1;GPC3
RIP-mediated NFkB activation via ZBP1 Homo sapiens R-HSA-1810476	2	0.0341638	14.3985	IKBKB;NFKB1
ERK/MAPK targets Homo sapiens R-HSA-198753	2	0.0341638	14.3985	PPP2CA;PPP2CB
CTLA4 inhibitory signaling Homo sapiens R-HSA-389513	2	0.0351032	13.6779	PPP2CA;PPP2CB
Cyclin A/B1 associated events during G2/M transition Homo sapiens R-HSA-69273	2	0.0351032	13.6779	PPP2CA;PPP2CB
Deadenylation of mRNA Homo sapiens R-HSA-429947	2	0.0364113	13.0259	PARN;CNOT8
Diseases associated with the TLR signaling cascade Homo sapiens R-HSA-5602358	2	0.038098	12.4332	IKBKB;NFKB1
Diseases of Immune System Homo sapiens R-HSA-5260271	2	0.038098	12.4332	IKBKB;NFKB1
TRAF6 mediated NF-kB activation Homo sapiens R-HSA-933542	2	0.038098	12.4332	IKBKB;NFKB1
Nuclear Events (kinase and transcription factor activation) Homo sapiens R-HSA-198725	2	0.038098	12.4332	PPP2CA;PPP2CB
G0 and Early G1 Homo sapiens R-HSA-1538133	2	0.0401725	11.8921	RBL2;CDC6
RAF activation Homo sapiens R-HSA-5673000	2	0.0401725	11.8921	PPP2CA;PPP2CB
ZBP1(DAI) mediated induction of type I IFNs Homo sapiens R-HSA-1606322	2	0.0424549	11.396	IKBKB;NFKB1
TAK1 activates NFkB by phosphorylation and activation of IKKs complex Homo sapiens R-HSA-445989	2	0.0424549	11.396	IKBKB;NFKB1
Term (GO BP-2021)	Nº genes	Adjusted p-value	Odds Ratio	Genes
Fc-epsilon receptor signaling pathway (GO:0038095)	7	0.0103153	9.49471	PSMD10;IKBKB;PPP3CB;PSMB2;PSMC1;CALM1;NFKB1
Fc receptor signaling pathway (GO:0038093)	7	0.0103153	9.40381	PSMD10;IKBKB;PPP3CB;PSMB2;PSMC1;CALM1;NFKB1

## Sheet: Table_S8
Table S8. Enrichment analyses for the black module. Terms that appear in the histogram (Figure 4a) are in bold. In bold, HH genes
Term (Reactome)	Nº genes	Adjusted p-value	Odds Ratio	Genes
Membrane Trafficking Homo sapiens R-HSA-199991	17	0.0413809	2.49922	NSF;TSG101;GCC1;CLINT1;AP4B1;YWHAZ;NAPG;DNM1;RAB10;GOLGA1;MYO6;TMED3;KIF1C;EXOC3;RAC1;PAFAH1B2;AP2M1
Toll Like Receptor 4 (TLR4) Cascade Homo sapiens R-HSA-166016	10	0.00685483	5.25656	TLR1;TBK1;PLCG2;UBE2V1;HMGB1;IRAK4;TLR6;DNM1;BIRC2;TLR2
Toll-Like Receptors Cascades Homo sapiens R-HSA-168898	10	0.0148776	4.52456	TLR1;TBK1;PLCG2;UBE2V1;HMGB1;IRAK4;TLR6;DNM1;BIRC2;TLR2
Activated TLR4 signalling Homo sapiens R-HSA-166054	8	0.033327	4.50345	TLR1;TBK1;UBE2V1;HMGB1;IRAK4;TLR6;BIRC2;TLR2
RNA polymerase II transcribes snRNA genes Homo sapiens R-HSA-6807505	7	0.0278082	5.84716	ZNF143;CCNK;GTF2B;POLR2F;RPRD1B;RPAP2;GTF2E1
Regulated Necrosis Homo sapiens R-HSA-5218859	5	0.00191758	26.4999	MLKL;TNFSF10;TNFRSF10B;CFLAR;BIRC2
RIPK1-mediated regulated necrosis Homo sapiens R-HSA-5213460	5	0.00191758	26.4999	MLKL;TNFSF10;TNFRSF10B;CFLAR;BIRC2
MyD88 deficiency (TLR2/4) Homo sapiens R-HSA-5602498	4	0.00455106	33.2223	TLR1;IRAK4;TLR6;TLR2
IRAK4 deficiency (TLR2/4) Homo sapiens R-HSA-5603041	4	0.00455106	33.2223	TLR1;IRAK4;TLR6;TLR2
Regulation of necroptotic cell death Homo sapiens R-HSA-5675482	4	0.00883658	23.2521	TNFSF10;TNFRSF10B;CFLAR;BIRC2
Diseases associated with the TLR signaling cascade Homo sapiens R-HSA-5602358	4	0.033327	11.6201	TLR1;IRAK4;TLR6;TLR2
Diseases of Immune System Homo sapiens R-HSA-5260271	4	0.033327	11.6201	TLR1;IRAK4;TLR6;TLR2
TRAIL signaling Homo sapiens R-HSA-75158	3	0.0148776	43.4823	TNFSF10;TNFRSF10B;CFLAR
Gap junction degradation Homo sapiens R-HSA-190873	3	0.033327	24.8432	MYO6;DNM1;AP2M1
CASP8 activity is inhibited Homo sapiens R-HSA-5218900	3	0.033327	21.7367	TNFSF10;TNFRSF10B;CFLAR
Regulation by c-FLIP Homo sapiens R-HSA-3371378	3	0.033327	21.7367	TNFSF10;TNFRSF10B;CFLAR
Dimerization of procaspase-8 Homo sapiens R-HSA-69416	3	0.033327	21.7367	TNFSF10;TNFRSF10B;CFLAR
Term (GO BP)	Nº genes	Adjusted p-value	Odds Ratio	Genes
positive regulation of intracellular signal transduction (GO:1902533)	23	0.0317287	2.63793	HEXIM1;SHC1;MUL1;TNFRSF10B;HMGB1;IRAK4;CFLAR;SLC9A3R1;RRAGA;TBK1;RIT2;P2RX2;UBD;TNFSF10;PLCG2;PRKD1;RAC1;TLR6;UBE2V1;ALPK1;BIRC2;TLR2;LIMS1
regulation of I-kappaB kinase/NF-kappaB signaling (GO:0043122)	15	0.0155539	4.26869	USP10;MUL1;TNFRSF10B;IRAK4;CFLAR;TBK1;TRIM39;UBD;TNFSF10;PLCG2;PRKD1;TLR6;UBE2V1;ALPK1;BIRC2
positive regulation of I-kappaB kinase/NF-kappaB signaling (GO:0043123)	12	0.0317287	4.45946	TBK1;UBD;TNFSF10;MUL1;TNFRSF10B;PRKD1;UBE2V1;IRAK4;TLR6;CFLAR;ALPK1;BIRC2
pattern recognition receptor signaling pathway (GO:0002221)	7	0.0317287	7.58585	TLR1;PLCG2;HMGB1;IRAK4;TLR6;ALPK1;TLR2
dephosphorylation of RNA polymerase II C-terminal domain (GO:0070940)	3	0.0317287	86.9735	SSU72;RPRD1B;RPAP2
cellular response to bacterial lipopeptide (GO:0071221)	3	0.0317711	57.9794	TLR1;TLR6;TLR2

## Sheet: Table_S9
Table S9. Enrichment analyses for DEGs obtained from the Severe vs Mild group comparison. Terms in bold contain DEGs selected as potential biomarkers. The terms highlighted in bold appear in the histogram (Figure S10)
GO BP-2021 Term (p<0.01)	Nº genes	p-value	Adjusted p-value	Odds Ratio	Genes
neutrophil degranulation (GO:0043312)	13	2.07016e-10	4.81982e-08	13.8746	ORM1;ARG1;HP;GGH;MPO;ORM2;LCN2;STOM;CEACAM8;GYG1;CAMP;LTF;TXNDC5
neutrophil activation involved in immune response (GO:0002283)	13	2.29165e-10	4.81982e-08	13.7542	ORM1;ARG1;HP;GGH;MPO;ORM2;LCN2;STOM;CEACAM8;GYG1;CAMP;LTF;TXNDC5
neutrophil mediated immunity (GO:0002446)	13	2.4717e-10	4.81982e-08	13.6653	ORM1;ARG1;HP;GGH;MPO;ORM2;LCN2;STOM;CEACAM8;GYG1;CAMP;LTF;TXNDC5
mitotic nuclear membrane disassembly (GO:0007077)	3	3.58692e-06	0.000524586	135.639	CCNB2;CCNB1;CDK1
nuclear membrane disassembly (GO:0051081)	3	5.91297e-06	0.000561221	110.967	CCNB2;CCNB1;CDK1
defense response to bacterium (GO:0042742)	6	6.20549e-06	0.000561221	15.1749	SELP;LCN2;MPO;CAMP;MPEG1;LTF
mitotic sister chromatid segregation (GO:0000070)	5	6.71547e-06	0.000561221	21.7712	CCNB1;CDCA5;CDK1;CEP55;ZWINT
regulation of protein serine/threonine kinase activity (GO:0071900)	5	1.0153e-05	0.000742435	19.9137	CCNB2;CCNB1;LTF;SNCA;CDKN3
positive regulation of mitotic cell cycle phase transition (GO:1901992)	4	1.55358e-05	0.00100983	30.7006	CCNB1;UBE2C;CDCA5;CDK1
defense response to Gram-negative bacterium (GO:0050829)	4	3.87261e-05	0.00226548	24.0085	SELP;CAMP;MPEG1;LTF
mitotic chromosome condensation (GO:0007076)	3	4.63948e-05	0.00246736	50.8265	CCNB1;CDCA5;CDK1
iron coordination entity transport (GO:1901678)	2	0.000138076	0.00673118	159.544	LCN2;LTF
mitotic cell cycle phase transition (GO:0044772)	5	0.000207114	0.00909953	10.2962	CCNB2;CCNB1;UBE2C;CDK1;CDKN3
chromosome condensation (GO:0030261)	3	0.000217766	0.00909953	29.0175	CCNB1;CDCA5;CDK1
mitotic metaphase plate congression (GO:0007080)	3	0.000316096	0.0104305	25.3827	CCNB1;CDCA5;CEP55
mitotic nuclear membrane organization (GO:0101024)	3	0.000316096	0.0104305	25.3827	CCNB2;CCNB1;CDK1
mitotic nuclear membrane reassembly (GO:0007084)	3	0.000316096	0.0104305	25.3827	CCNB2;CCNB1;CDK1
microtubule cytoskeleton organization involved in mitosis (GO:1902850)	4	0.000341633	0.0104305	13.3226	CCNB1;BIRC5;ZWINT;SPC25
positive regulation of alcohol biosynthetic process (GO:1902932)	2	0.000359227	0.0104305	88.6178	BMP6;SNCA
nuclear membrane reassembly (GO:0031468)	3	0.00037443	0.0104305	23.886	CCNB2;CCNB1;CDK1
regulation of cyclin-dependent protein kinase activity (GO:1904029)	3	0.00037443	0.0104305	23.886	CCNB2;CCNB1;CDKN3
negative regulation of oxidoreductase activity (GO:0051354)	2	0.000430355	0.0113554	79.752	HP;SNCA
negative regulation of programmed cell death (GO:0043069)	6	0.000446453	0.0113554	6.808	CDK1;BIRC5;MPO;LTF;TXNDC5;SNCA
response to iron ion (GO:0010039)	2	0.000507756	0.0123766	72.4982	BMP6;SNCA
positive regulation of cell death (GO:0010942)	3	0.000675765	0.0158129	19.3246	HP;HPR;SNCA
mitotic spindle organization (GO:0007052)	4	0.000738031	0.0166057	10.7816	CCNB1;BIRC5;ZWINT;SPC25
regulation of interleukin-1 production (GO:0032652)	2	0.000777274	0.0168409	56.9543	ORM1;ORM2
innate immune response (GO:0045087)	5	0.00110445	0.0230751	7.03883	TREML1;LCN2;CAMP;LTF;SNCA
positive regulation of G2/M transition of mitotic cell cycle (GO:0010971)	2	0.00122252	0.023427	44.2889	CCNB1;CDK1
regulated exocytosis (GO:0045055)	4	0.00122645	0.023427	9.36174	SELP;ORM1;ORM2;SNCA
regulation of cyclin-dependent protein serine/threonine kinase activity (GO:0000079)	3	0.00127012	0.023427	15.3983	CCNB2;CCNB1;CDKN3
regulation of lipopolysaccharide-mediated signaling pathway (GO:0031664)	2	0.00134897	0.023427	41.9558	BMP6;LTF
innate immune response in mucosa (GO:0002227)	2	0.00134897	0.023427	41.9558	CAMP;LTF
anaphase-promoting complex-dependent catabolic process (GO:0031145)	3	0.00136157	0.023427	15.0166	CCNB1;UBE2C;CDK1
regulation of mitotic cell cycle phase transition (GO:1901990)	4	0.00143943	0.024059	8.95109	CCNB1;UBE2C;CDK1;HMMR
negative regulation of apoptotic process (GO:0043066)	6	0.00156066	0.0253607	5.30153	CDK1;BIRC5;MPO;LTF;TXNDC5;SNCA
positive regulation of cell cycle G2/M phase transition (GO:1902751)	2	0.00161979	0.0256102	37.9562	CCNB1;CDK1
regulation of cell cycle phase transition (GO:1901987)	3	0.00193857	0.0298438	13.2138	CCNB1;UBE2C;CDK1
regulation of mitotic metaphase/anaphase transition (GO:0030071)	2	0.00207041	0.0310562	33.2067	CCNB1;UBE2C
acute inflammatory response (GO:0002526)	2	0.00223233	0.0326479	31.8768	HP;HPR
regulation of cell death (GO:0010941)	3	0.00237423	0.0334295	12.2752	HP;HPR;SNCA
mucosal immune response (GO:0002385)	2	0.00240006	0.0334295	30.6492	CAMP;LTF
positive regulation of cellular metabolic process (GO:0031325)	3	0.00257801	0.035073	11.9124	CCNB1;CDK1;SNCA
CENP-A containing chromatin organization (GO:0061641)	2	0.00275282	0.0357867	28.4571	HJURP;OIP5
CENP-A containing nucleosome assembly (GO:0034080)	2	0.00275282	0.0357867	28.4571	HJURP;OIP5
chromatin remodeling at centromere (GO:0031055)	2	0.00312845	0.0397857	26.5573	HJURP;OIP5
regulation of protein-containing complex assembly (GO:0043254)	3	0.00341649	0.0425244	10.7468	SELP;BIK;HJURP
positive regulation of bone mineralization (GO:0030501)	2	0.00394735	0.0481084	23.4282	BMP6;LTF
regulation of tumor necrosis factor production (GO:0032680)	3	0.00411984	0.0483311	10.0322	ORM1;ORM2;LTF
centromere complex assembly (GO:0034508)	2	0.004166	0.0483311	22.7577	HJURP;OIP5
platelet degranulation (GO:0002576)	3	0.00421348	0.0483311	9.94948	SELP;ORM1;ORM2
histone exchange (GO:0043486)	2	0.00439016	0.0493894	22.1244	HJURP;OIP5
KEGG-2021 Term (p<0.05)	Nº genes	p-value	Adjusted p-value	Odds Ratio	Genes
p53 signaling pathway	4	3.87261e-05	0.00220739	24.0085	CCNB2;CCNB1;RRM2;CDK1
Cell cycle	4	0.000302733	0.00668594	13.7694	CCNB2;CCNB1;CDK1;YWHAH
Oocyte meiosis	4	0.000351892	0.00668594	13.2153	CCNB2;CCNB1;CDK1;YWHAH
Progesterone-mediated oocyte maturation	3	0.00224412	0.0319787	12.5296	CCNB2;CCNB1;CDK1
Cellular senescence	3	0.00777884	0.0833058	7.92117	CCNB2;CCNB1;CDK1
Hippo signaling pathway	3	0.00876903	0.0833058	7.57194	BIRC5;BMP6;YWHAH
Neutrophil extracellular trap formation	3	0.0130748	0.106466	6.50494	SELP;MPO;CAMP
Human immunodeficiency virus 1 infection	3	0.0177322	0.126342	5.78235	CCNB2;CCNB1;CDK1
Staphylococcus aureus infection	2	0.0253814	0.160749	8.53978	SELP;CAMP
Drug metabolism	2	0.0321527	0.183271	7.48755	RRM2;MPO

## Sheet: Table_S10
Table S10. List of the genes used for the construction of the modules’ subnetworks
Yellow module subnetwork
Gene	Category	Gene expression profile (Severe vs Mild)	Summary function
SH3GLB1	ME gene		Autophagy
RAB1A	ME gene		Autophagy
MAP2K1	ME gene		Autophagy
PIK3CA	ME gene		Autophagy
ATG16L1	ME gene		Autophagy
LAMP2	ME gene		Autophagy
PTEN	ME gene		Autophagy
MAPK1	ME gene		Autophagy
PRKCQ	ME gene		Autophagy
WIPI1	ME gene		Autophagy
NRBF2	ME gene		Autophagy
MAP1LC3B	ME gene		Autophagy
VAMP7	ME gene		Autophagy
VPS4B	ME gene		Necroptosis
CHMP2B	ME gene		Necroptosis
NBR1	ME gene		Autophagy
CHMP2A	ME gene		Necroptosis
MFN2	ME gene		Autophagy
STAM2	ME gene		Autophagy
CAMK2D	ME gene		Necroptosis
IFNGR1	ME gene		Necroptosis
CHMP1B	ME gene		Necroptosis
CASP1	ME gene		Necroptosis
FAS	ME gene		Necroptosis
JAK2	ME gene		Necroptosis
GLUL	ME gene		Necroptosis
TLR4	ME gene		Necroptosis
CHMP5	ME gene		Necroptosis
YWHAH	ME gene-DE (Sev x Mild)	Hyper	Apoptosis
ROCK1	ME gene		Apoptosis
SATB1	ME gene		Apoptosis
HMGB2	ME gene		Apoptosis
PSMB8	ME gene		Apoptosis
PSMB9	ME gene		Apoptosis
CASP9	ME gene		Apoptosis
PSMD9	ME gene		Apoptosis
TFDP1	ME gene		Apoptosis
TP53BP2	ME gene		Apoptosis
LYN	ME gene		phagocytosis
ACTR3	ME gene		phagocytosis
ARPC2	ME gene		phagocytosis
SPHK1	ME gene		phagocytosis
FCGR2B	ME gene		phagocytosis
VAV1	ME gene		phagocytosis
LGALS3BP	ME gene		Platelet activation, signaling and aggregation
SRGN	ME gene		Platelet activation, signaling and aggregation
CD63	ME gene		neutrophil activation involved in immune response
APBB1IP	ME gene		Platelet activation, signaling and aggregation
GNA13	ME gene		Platelet activation, signaling and aggregation
GNG10	ME gene		Platelet activation, signaling and aggregation
RAP1A	ME gene		Platelet activation, signaling and aggregation
GNG5	ME gene		neutrophil activation involved in immune response
FLNA	ME gene		Platelet activation, signaling and aggregation
GNB3	ME gene		Platelet activation, signaling and aggregation
EGLN1	ME gene		HIF-1 signaling pathway
LDHA	ME gene		HIF-1 signaling pathway
CUL2	ME gene		HIF-1 signaling pathway
LDHAL6A	ME gene		HIF-1 signaling pathway
CEBPB	ME gene		Cellular Senescence
HIST1H2BJ	ME gene		Cellular Senescence
H2AFZ	ME gene		Cellular Senescence
HIST1H2BK	ME gene		Cellular Senescence
UBE2D1	ME gene		Cellular Senescence
TXN	ME gene		Cellular Senescence
ETS2	ME gene		Cellular Senescence
HIST1H3A	ME gene		Cellular Senescence
HIST1H2AD	ME gene		Cellular Senescence
NBN	ME gene		Cellular Senescence
HIST1H2AC	ME gene		Cellular Senescence
ACAA1	ME gene		neutrophil activation involved in immune response
ACTR10	ME gene		neutrophil activation involved in immune response
ADAM10	ME gene		neutrophil activation involved in immune response
ALOX5	ME gene		neutrophil activation involved in immune response
AMPD3	ME gene		neutrophil activation involved in immune response
ANXA3	ME gene		neutrophil activation involved in immune response
ATP11B	ME gene		neutrophil activation involved in immune response
B2M	ME gene		neutrophil activation involved in immune response
BIN2	ME gene		neutrophil activation involved in immune response
BRI3	ME gene		neutrophil activation involved in immune response
BST1	ME gene		neutrophil activation involved in immune response
CD47	ME gene		neutrophil activation involved in immune response
CD58	ME gene		neutrophil activation involved in immune response
CLEC4D	ME gene		neutrophil activation involved in immune response
DOK3	ME gene		neutrophil activation involved in immune response
GOLGA7	ME gene		neutrophil activation involved in immune response
GYG1	ME-DE (Sev x Mild)	Hyper	neutrophil activation involved in immune response
HSPA1A	ME gene		neutrophil activation involved in immune response
IMPDH1	ME gene		neutrophil activation involved in immune response
MGST1	ME gene		neutrophil activation involved in immune response
MMP25	ME gene		neutrophil activation involved in immune response
MVP	ME gene		neutrophil activation involved in immune response
PGM1	ME gene		neutrophil activation involved in immune response
PRCP	ME gene		neutrophil activation involved in immune response
QPCT	ME gene		neutrophil activation involved in immune response
RAB18	ME gene		neutrophil activation involved in immune response
RAB27A	ME gene		neutrophil activation involved in immune response
RAB31	ME gene		neutrophil activation involved in immune response
RAB6A	ME gene		neutrophil activation involved in immune response
RNASE3	ME gene		neutrophil activation involved in immune response
RNASET2	ME gene		neutrophil activation involved in immune response
S100A12	ME gene		neutrophil activation involved in immune response
SDCBP	ME gene		neutrophil activation involved in immune response
SLCO4C1	ME gene		neutrophil activation involved in immune response
SNAP23	ME gene		neutrophil activation involved in immune response
STOM	ME gene-DE (Sev x Mild)	Hyper	neutrophil activation involved in immune response
VAPA	ME gene		neutrophil activation involved in immune response
YPEL5	ME gene		neutrophil activation involved in immune response
TMEM59	Hhub	Hyper	Autophagy
DECR1	Hhub		Metabolism
ATP6V1E1	Hhub		Autophagy
PRDX3	Hhub	Hyper	oxidative stress
SDHB	Hhub		oxidative stress
METTL6	Hhub		Transcription
EIF4A3	eHub	Hyper	Transcription
COPS5	eHub		Signaling
PAPD4	eHub		Metabolism
TXNDC12	eHub		Apoptosis
SNAPIN	iHub	Hyper	Autophagy
MBD2	iHub		Transcription
SPTLC1	iHub	Hyper	Autophagy
C1GALT1C1	iHub	Hyper	Apoptosis
LTF	DE (Sev x Mild)	Hyper	Apoptosis
HP	DE (Sev x Mild)	Hyper	Apoptosis
CEACAM8	DE (Sev x Mild)	Hyper	neutrophil activation involved in immune response
HPR	DE (Sev x Mild)	Hyper	Apoptosis
LCN2	DE (Sev x Mild)	Hyper	neutrophil activation involved in immune response
ARG1	DE (Sev x Mild)	Hyper	neutrophil activation involved in immune response
MPO	DE (Sev x Mild)	Hyper	Apoptosis
ORM1	DE (Sev x Mild)	Hyper	neutrophil activation involved in immune response
TXNDC5	DE (Sev x Mild)	Hyper	Apoptosis
ORM2	DE (Sev x Mild)	Hyper	neutrophil activation involved in immune response
CAMP	DE (Sev x Mild)	Hyper	neutrophil activation involved in immune response
RRM2	DE (Sev x Mild)	Hyper	p53-signaling
GGH	DE (Sev x Mild)	Hyper	neutrophil activation involved in immune response
SELP	DE (Sev x Mild)	Hyper	Platelet activation, signaling and aggregation
CCNB1	DE (Sev x Mild)	Hyper	p53-signaling
BMP6	DE (Sev x Mild)	Hyper	Hippo-signaling
BIRC5	DE (Sev x Mild)	Hyper	Hippo-signaling
SNCA	DE (Sev x Mild)	Hyper	Apoptosis
CCNB2	DE (Sev x Mild)	Hyper	p53-signaling
CDK1	DE (Sev x Mild)	Hyper	p53-signaling
Black module subnetwork
Gene	Category	Gene expression profile (A vs B)	Summary function
USP10	ME gene		I-kappaB kinase/NF-kappaB signaling
MUL1	ME gene		I-kappaB kinase/NF-kappaB signaling
TNFRSF10B	ME gene		I-kappaB kinase/NF-kappaB signaling
IRAK4	ME gene		I-kappaB kinase/NF-kappaB signaling
CFLAR	ME gene		I-kappaB kinase/NF-kappaB signaling
TBK1	ME gene		I-kappaB kinase/NF-kappaB signaling
TRIM39	ME gene		I-kappaB kinase/NF-kappaB signaling
UBD	ME gene		I-kappaB kinase/NF-kappaB signaling
TNFSF10	ME gene		I-kappaB kinase/NF-kappaB signaling
PLCG2	ME gene		I-kappaB kinase/NF-kappaB signaling
PRKD1	ME gene		I-kappaB kinase/NF-kappaB signaling
TLR6	ME gene		I-kappaB kinase/NF-kappaB signaling
UBE2V1	ME gene		I-kappaB kinase/NF-kappaB signaling
ALPK1	ME gene		I-kappaB kinase/NF-kappaB signaling
BIRC2	ME gene		I-kappaB kinase/NF-kappaB signaling
TLR1	ME gene		pattern recognition receptor signaling pathway
PLCG2	ME gene		pattern recognition receptor signaling pathway
HMGB1	ME gene		pattern recognition receptor signaling pathway
TLR2	ME gene		pattern recognition receptor signaling pathway
EVX1	Hhub		transcription
SHISA4	Hhub		protein binding
CYGB	Hhub		oxidative stress
LOC113230	Hhub		Unknown
FHL1	Hhub		JAK-STAT signaling
CACNA1C	Hhub		calcium signaling
HBZ	eHub		zeta-globin
PTMA	eHub		apoptosis
RAC1	eHub		Ras signaling
FOXP4	iHub		transcription
DPEP3	iHub		proteolysis
UCP3	iHub		Th17/Treg cell balance
PYY2	iHub		pseudogene
ME: Module Eigengene
